# Supplementary material for: Identification of biomarkers related to immune and inflammation in membranous nephropathy: comprehensive bioinformatic analysis and validation
Source: Front Immunol. 2023 Oct 9;14:1252347. doi: 10.3389/fimmu.2023.1252347 (PMC10590909; doi:10.3389/fimmu.2023.1252347)
Supplement: Supplementary file 1 [file DataSheet_1.xlsx]

## Sheet: Sheet1
id	CSF1R		id	CYBB
GSM2889876	High		GSM2889876	High
GSM2889877	High		GSM2889878	High
GSM2889878	High		GSM2889879	High
GSM2889879	High		GSM2889880	High
GSM2889880	High		GSM2889883	High
GSM2889883	High		GSM2889884	High
GSM2889885	High		GSM2889885	High
GSM2889887	High		GSM2889886	High
GSM2889889	High		GSM2889887	High
GSM2889890	High		GSM2889889	High
GSM2889891	High		GSM2889890	High
GSM2889892	High		GSM2889891	High
GSM2889895	High		GSM2889892	High
GSM2889896	High		GSM2889895	High
GSM2889897	High		GSM2889896	High
GSM2889923	High		GSM2889897	High
GSM2889924	High		GSM2889925	High
GSM2889925	High		GSM2889926	High
GSM2889934	High		GSM2889933	High
GSM2889935	High		GSM2889934	High
GSM2889939	High		GSM2889939	High
GSM2889941	High		GSM2889941	High
GSM2889942	High		GSM2889942	High
GSM2889943	High		GSM2889943	High
GSM2889944	High		GSM2889944	High
GSM2889865	Low		GSM2889865	Low
GSM2889866	Low		GSM2889866	Low
GSM2889867	Low		GSM2889867	Low
GSM2889868	Low		GSM2889868	Low
GSM2889869	Low		GSM2889869	Low
GSM2889870	Low		GSM2889870	Low
GSM2889881	Low		GSM2889877	Low
GSM2889882	Low		GSM2889881	Low
GSM2889884	Low		GSM2889882	Low
GSM2889886	Low		GSM2889888	Low
GSM2889888	Low		GSM2889893	Low
GSM2889893	Low		GSM2889894	Low
GSM2889894	Low		GSM2889923	Low
GSM2889926	Low		GSM2889924	Low
GSM2889927	Low		GSM2889927	Low
GSM2889928	Low		GSM2889928	Low
GSM2889929	Low		GSM2889929	Low
GSM2889930	Low		GSM2889930	Low
GSM2889931	Low		GSM2889931	Low
GSM2889932	Low		GSM2889932	Low
GSM2889933	Low		GSM2889935	Low
GSM2889936	Low		GSM2889936	Low
GSM2889937	Low		GSM2889937	Low
GSM2889938	Low		GSM2889938	Low
GSM2889940	Low		GSM2889940	Low
