# Supplementary material for: Identification of biomarkers related to immune and inflammation in membranous nephropathy: comprehensive bioinformatic analysis and validation
Source: Front Immunol. 2023 Oct 9;14:1252347. doi: 10.3389/fimmu.2023.1252347 (PMC10590909; doi:10.3389/fimmu.2023.1252347)
Supplement: Supplementary file 2 [file Table_1.xlsx]

## Sheet: S1
CCRs and pro-inflammatory cytokines
1	IL-1
2	IL-2
3	IL-12
4	IL-17
5	IL-18
6	IFN-γ
7	TNF-α
8	CCL1
9	CCL2
10	CCL3
11	CCL3L1
12	CCL4
13	CCL4L1
14	CCL5
15	CCL7
16	CCL8
17	CCL11
18	CCL13
19	CCL14
20	CCL15
21	CCL16
22	CCL17
23	CCL18
24	CCL19
25	CCL20
26	CCL21
27	CCL22
28	CCL23
29	CCL24
30	CCL25
31	CCL26
32	CCL27
33	CCL28
34	CXCL1
35	CXCL2
36	CXCL3
37	CXCL4
38	CXCL4L1
39	CXCL5
40	CXCL6
41	CXCL7
42	CXCL8
43	CXCL9
44	CXCL10
45	CXCL11
46	CXCL12
47	CXCL13
48	CXCL14
49	CXCL16
50	CXCL17
51	XCL1
52	XCL2
53	CX3CL1
54	CCR1
55	CCR2
56	CCR3
57	CCR4
58	CCR5
59	CCR6
60	CCR7
61	CCR8
62	CCR9
63	CCR10
64	CXCR1
65	CXCR2
66	CXCR3
67	CXCR4
68	CXCR5
69	CXCR6
70	XCR1
71	CX3CR1
