# Supplementary material for: Identification of biomarkers related to immune and inflammation in membranous nephropathy: comprehensive bioinformatic analysis and validation
Source: Front Immunol. 2023 Oct 9;14:1252347. doi: 10.3389/fimmu.2023.1252347 (PMC10590909; doi:10.3389/fimmu.2023.1252347)
Supplement: Supplementary file 3 [file Table_2.xlsx]

## Sheet: Sheet2
Group	GENDER	Age (years)	24 h UTP (g/24h)	ALB (g/L)	TG (mmol/L)	TC (mmol/L)	eGFR (ml/min/1.73m2)
IMN	F	58	3.6	29.1	2.9	6.8	111.9
	M	61	5.8	27.1	3.8	7.9	104.4
	M	49	3.9	29.5	2.8	7	119.2
	F	68	4.7	28.4	3.1	7.5	99.7
	F	45	3.6	30.1	3.4	6.8	106.4
	M	57	2.9	30.2	2.5	6.5	101.5
	F	55	3.8	29.6	3.2	7.2	104.9
	F	59	4.1	27.5	3.5	7.3	100.4
	M	62	3.6	29.4	2.9	6.4	90.9
	M	49	4	28.7	3.8	6.9	107.9
	M	60	4.8	27.5	3.7	7.8	97.4
	F	48	3.9	28	3.4	7.2	114.4
	F	55	5	25.1	4	8.1	89.9
	F	42	5.1	26.1	3.9	8	110.4
	F	41	3.7	29.4	3.1	7.6	103.2
	F	30	2.6	30.1	2.8	6.9	124.1
	F	55	3.5	29.7	2.7	6.4	97.1
	M	64	2.9	30.6	3	6.7	94.4
	F	50	4.5	28.6	3.9	7.2	100.1
	F	65	4.1	29.4	3.6	7.4	98.7
