# Supplementary material for: Identification of biomarkers related to immune and inflammation in membranous nephropathy: comprehensive bioinformatic analysis and validation
Source: Front Immunol. 2023 Oct 9;14:1252347. doi: 10.3389/fimmu.2023.1252347 (PMC10590909; doi:10.3389/fimmu.2023.1252347)
Supplement: Supplementary file 4 [file Table_3.xlsx]

## Sheet: Sheet1
DEGs
1	ECM1
2	COLEC12
3	FCER1G
4	OR51E2
5	HBA2
6	CHGA
7	HBA1
8	FSCN1
9	MYOZ2
10	NELL1
11	CYBB
12	BMP2
13	ADM
14	TNFRSF12A
15	TGFBI
16	HLX
17	SEMA7A
18	OR51E1
19	ZYX
20	AXL
21	SPN
22	APLNR
23	RFLNB
24	ARHGEF15
25	ADGRE5
26	NT5E
27	INSL4
28	LRRC55
29	SOX18
30	KDELR3
31	BCL6B
32	MRC2
33	SCIMP
34	HBB
35	TNFRSF21
36	LYZ
37	ENC1
38	GNAO1
39	TGFB1
40	SEMA4G
41	CALHM4
42	SDC3
43	CD52
44	LRRC32
45	DUSP10
46	UCP2
47	FCN1
48	NCAM1
49	ZNF625
50	NR1D1
51	FHL3
52	BAMBI
53	IGFBP2
54	LAPTM5
55	CSF1R
56	NRROS
57	EGR3
58	WFS1
59	LILRB1
60	PRXL2C
61	CCND1
62	OAS1
63	FAM110A
64	MS4A7
65	TMSB15A
66	GEM
67	LST1
68	PTGIS
69	EXOC3L2
70	GPC6
71	GPR4
72	RNASE2
73	CSF2RB
74	MRGPRF
75	RARG
76	JCAD
77	CCDC85C
78	TMOD1
79	C3AR1
80	SIGLEC14
81	CTSS
82	MYBPH
83	EHD2
84	SYT11
85	HBEGF
86	HHEX
87	MYDGF
88	PLD3
89	ARPC1B
90	GATA3
91	UCHL1
92	PITPNM3
93	CLIC3
94	RASSF3
95	INPP5D
96	ITGA5
97	CDH12
98	TRPC6
99	HCST
100	C3orf70
101	COLGALT1
102	COL1A2
103	PRKG2
104	TYROBP
105	SIGLEC10
106	TMEM45A
107	H2BC14
108	TP53
109	NFATC1
110	PYCARD
111	PLEKHO1
112	BOC
113	NCKAP1L
114	TMEM130
115	TNFRSF10C
116	SKI
117	NRIP2
118	CXCL16
119	KIAA0040
120	LOC101927060
121	IRF1
122	FXYD5
123	FAM167B
124	MPEG1
125	RELB
126	EHD4
127	TBX3
128	CD48
129	CD53
130	PLXNA2
131	PRAF2
132	GPR63
133	HK2
134	ABCC6P2
135	MIR548V
136	BASP1P1
137	EOLA2-DT
138	LINC01187
139	SERPINA5
140	CCNL1
141	SNORD84
142	TINAG
143	GBA3
144	MIR3916
145	APOC3
146	NABP1
147	ESRRG
148	EAF2
149	BABAM2-AS1
150	LRRC19
151	PA2G4P4
152	SULT1C2
153	AGXT2
154	GATM
155	PPIEL
156	ASPA
157	BRD7P3
158	BTBD9-AS1
159	LINC01004
160	RANBP3L
161	MIR604
162	SUSD3
163	LOC102723544
164	DAO
165	IPW
166	ARGLU1
167	TET2
168	ALDOB
169	VTRNA2-1
170	MACC1-AS1
171	MIR644A
172	ALDH6A1
173	MIR4525
174	SLC3A1
175	SNORD4B
176	MIR7-1
177	RNF152
178	SLC2A2
179	MT1G
180	RNF186
181	ACSF2
182	SMIM24
183	BHMT
184	FAM53B-AS1
185	H2BC20P
186	SLC19A2
187	SNORD113-3
188	FTCD
189	ADAM28
190	LOC101929540
191	GALM
192	MIR1290
193	SNORA41
194	RERG-AS1
195	ASB15
196	LOC653513
197	SNORD98
198	RBP4
199	SNORD45B
200	LRP2
201	KCNJ15
202	SLC23A1
203	SCNN1G
204	LINC01355
205	SNORD58A
206	HAO2-IT1
207	LOC100289230
208	SNORD110
209	CHORDC1
210	HSD11B2
211	SNORD116-29
212	CCDC144CP
213	ALDH8A1
214	CLK4
215	LINC-PINT
216	MIR3942
217	LINC02499
218	ABCC2
219	SLC4A4
220	SLC17A3
221	SNORA68
222	ZNF826P
223	TMEM14EP
224	SPATA13-AS1
225	LOC100134040
226	ZNF189
227	LINC02274
228	AGMAT
229	MAGI2-AS2
230	RPL19P12
231	MIR4263
232	SNORD114-19
233	AKR7A3
234	SNORD14A
235	SNORA61
236	MIR509-3
237	UGT1A7
238	SLC8A1-AS1
239	SHMT1
240	STAG3L5P-PVRIG2P-PILRB
241	CLTRN
242	WDR49
243	SNORD45C
244	SLC13A3
245	SCARNA10
246	HNF4G
247	ALPL
248	DOCK4-AS1
249	IQCJ
250	HSPA2-AS1
251	SNORD116-23
252	LINC02027
253	UGT1A9
254	NAPSA
255	SNORD30
256	LINC01473
257	TAS2R4
258	DEPDC7
259	SNORD45A
260	MIOX
261	FOLH1B
262	PLGLA
263	RNPC3
264	FAM151A
265	BHMT2
266	PRODH2
267	SNORD97
268	FABP1
269	SNORD116-1
270	SLIT2
271	PDK4
272	SNORD28
273	SLC13A1
274	SNORA7B
275	SLCO4C1
276	SLC6A19
277	XPNPEP2
278	SNORD94
279	F11
280	TFCP2L1
281	SUGCT
282	LINC03017
283	GLDC
284	SNORA23
285	ACSM2B
286	DNAJB3
287	TTC14
288	RNU11
289	FTX
290	NKTR
291	HPD
292	DMGDH
293	SNORD116-21
294	SCARNA4
295	LINC02294
296	MIR3934
297	MIR4677
298	SERPINA6
299	KLK1
300	DOCK9-AS1
301	CLK1
302	SNORD114-13
303	PRLR
304	CYP27B1
305	RPL13AP17
306	SNORA14A
307	SNORA28
308	SNORA36B
309	AASS
310	SNORA21
311	FRAS1
312	SNORD32A
313	SLC36A2
314	CCDC144B
315	DPYS
316	SLC7A9
317	SNORD79
318	ERRFI1
319	SNORD59B
320	MIR30C2
321	TAS2R14
322	GLYAT
323	SNORD58C
324	KCNJ16
325	ZMAT1
326	UPP2
327	FKSG29
328	TAS2R5
329	MIR4451
330	DEFB1
331	SNORD17
332	PAH
333	IP6K3
334	PDE7A
335	SNORA60
336	EYA4
337	SMG1P3
338	SNORD46
339	CLRN3
340	STRIT1
341	GSTA1
342	MIR3685
343	APOM
344	ERV3-1
345	HGD
346	SLC38A4-AS1
347	GRB14
348	SCARNA3
349	LOC100303749
350	SCARNA7
351	MIR4275
352	DDC
353	ACSM2A
354	LINC00379
355	LINC00472
356	SNORA18
357	FAM24B
358	MIR3675
359	ATP6V1G3
360	S100A12
361	ACE2
362	LOC101927960
363	LINC02745
364	TIA1
365	SNORD3C
366	GIPC2
367	RASD1
368	ACMSD
369	WDR72
370	RHCG
371	RNU6-79P
372	SCARNA5
373	PLCE1-AS1
374	LINC00513
375	MIR3662
376	SNORD116-28
377	LINC00671
378	SLC25A27
379	SNORA49
380	ATP6V0A4
381	CYP4Z1
382	PIPOX
383	SNORD101
384	MT1E
385	CUBN
386	SNORA72
387	MIR194-1
388	AZGP1
389	APOH
390	RIDA
391	SLC22A8
392	SNORD6
393	SNORD80
394	AHSA2P
395	CYP4A22
396	PKHD1
397	KNG1
398	MIR421
399	SNORA53
400	SLC9A4
401	SLC5A12
402	UGT1A6
403	ESM1
404	SCARNA9L
405	RMST
406	CDH9
407	GNRH1
408	SERPINI2
409	MIR570
410	ADH6
411	ANKS4B
412	GOLGA8A
413	TMEM174
414	SCARNA17
415	MIR27B
416	LEAP2
417	PLG
418	SUMO1P3
419	PDZK1
420	SNORD123
421	LINC00853
422	HAO2
423	SLC13A2
424	SLC17A1
425	MGAM
426	N4BP2L2-IT2
427	SNORA50A
428	PSMD6-AS2
429	SNORA75
430	CYP3A5
431	SPINK1
432	LOC101929633
433	SNORD50B
434	MIR3671
435	OR2T10
436	SLC27A2
437	SLC16A12-AS1
438	PPARGC1A
439	MIR21
440	SNORA4
441	SNORD82
442	ANKRD36B
443	SNORD14E
444	SNORD29
445	LOC100505985
446	RPL23AP32
447	SNORD63
448	RNF138P1
449	SNORD116-14
450	MRLN
451	SNORD116-15
452	TMEM52B
453	PCK1
454	GOLGA8B
455	CLDN8
456	CCDC18-AS1
457	SNORA5A
458	TARID
459	SLC16A12
460	SNORD116-20
461	MIR4295
462	HRG
463	CYP4A11
464	MIR612
465	RORA-AS1
466	MUC13
467	LINC01874
468	SNORA11
469	ALB
470	GLYATL1
471	SNORA12
472	MIR548F2
473	GSTA2
474	SNORA24
475	RBM5-AS1
476	CYP2B6
477	SNORA26
478	SCARNA9
479	GSTCD-AS1
480	SNORD59A
481	G6PC1
482	SNORA32
483	SLC12A3
484	SNORD102
485	COMETT
486	SNORA79
487	MT1A
488	EGF
489	PVALB
490	AFM
491	SNORD104
492	ADGRF5-AS1
493	STARD13-AS
494	SNORD71
495	MIR29C
496	SNORD89
497	SNORD5
498	SNORD67
499	CALB1
500	SNORA81
501	ATP6V0D2
