# Supplementary material for: Identification of biomarkers related to immune and inflammation in membranous nephropathy: comprehensive bioinformatic analysis and validation
Source: Front Immunol. 2023 Oct 9;14:1252347. doi: 10.3389/fimmu.2023.1252347 (PMC10590909; doi:10.3389/fimmu.2023.1252347)
Supplement: Supplementary file 5 [file Table_4.xlsx]

## Sheet: up-BP
_MEMBER_MyList	_LogP_MyList	GO	_PATTERN_	_RANK_	GiniIndex	Category	CategoryID	Description	PARENT_GO	LogP	Enrichment	Z-score	#TotalGeneInLibrary	#GeneInGO	#GeneInHitList	#GeneInGOAndHitList	%InGO	STDV %InGO	GeneID	Hits	Log(q-value)	EvidenceCutoff	GROUP_ID	FirstInGroupByEnrichment	FirstInGroupByLogP	BestLogPInGroup	BestEnrichmentInGroup	URL
1	-12.7774	GO:0002695	M1	1	0	GO Biological Processes	19	negative regulation of leukocyte activation	19_GO:0002376 immune system process	-12.7774	16.5949	14.4011	30198	193	132	14	10.6061	2.68006	558|2615|3071|3142|3635|3659|6693|7305|7805|7940|9572|10859|23208|27242	AXL|LRRC32|NCKAP1L|HLX|INPP5D|IRF1|SPN|TYROBP|LAPTM5|LST1|NR1D1|LILRB1|SYT11|TNFRSF21	-8.58968	0	1	1	1	-12.7774	38.1288
1	-12.1066	GO:0050866	M1	1	0	GO Biological Processes	19	negative regulation of cell activation	19_GO:0048519 negative regulation of biological process	-12.1066	14.8279	13.514	30198	216	132	14	10.6061	2.68006	558|2615|3071|3142|3635|3659|6693|7305|7805|7940|9572|10859|23208|27242	AXL|LRRC32|NCKAP1L|HLX|INPP5D|IRF1|SPN|TYROBP|LAPTM5|LST1|NR1D1|LILRB1|SYT11|TNFRSF21	-8.21995	0	1	0	0	-12.7774	38.1288
1	-11.3085	GO:0050865	M1	1	0	GO Biological Processes	19	regulation of cell activation	19_GO:0050789 regulation of biological process	-11.3085	6.77606	10.3123	30198	709	132	21	15.9091	3.18354	558|1960|2207|2615|2625|3071|3142|3485|3635|3659|6693|7040|7305|7805|7940|9572|10859|11221|23208|27242|29108	AXL|EGR3|FCER1G|LRRC32|GATA3|NCKAP1L|HLX|IGFBP2|INPP5D|IRF1|SPN|TGFB1|TYROBP|LAPTM5|LST1|NR1D1|LILRB1|DUSP10|SYT11|TNFRSF21|PYCARD	-7.72085	0	1	0	0	-12.7774	38.1288
1	-11.1545	GO:0051250	M1	1	0	GO Biological Processes	19	negative regulation of lymphocyte activation	19_GO:0002376 immune system process	-11.1545	17.0514	13.5309	30198	161	132	12	9.09091	2.50219	558|2615|3071|3142|3635|3659|6693|7305|7805|7940|10859|27242	AXL|LRRC32|NCKAP1L|HLX|INPP5D|IRF1|SPN|TYROBP|LAPTM5|LST1|LILRB1|TNFRSF21	-7.72085	0	1	0	0	-12.7774	38.1288
1	-11.1458	GO:0002683	M1	1	0	GO Biological Processes	19	negative regulation of immune system process	19_GO:0002376 immune system process	-11.1458	9.0445	11.1324	30198	430	132	17	12.8788	2.9155	558|2615|3071|3142|3635|3659|4938|6693|7040|7305|7805|7940|9572|10859|11221|23208|27242	AXL|LRRC32|NCKAP1L|HLX|INPP5D|IRF1|OAS1|SPN|TGFB1|TYROBP|LAPTM5|LST1|NR1D1|LILRB1|DUSP10|SYT11|TNFRSF21	-7.72085	0	1	0	0	-12.7774	38.1288
1	-11.1304	GO:0070663	M1	1	0	GO Biological Processes	19	regulation of leukocyte proliferation	19_GO:0050789 regulation of biological process	-11.1304	12.5601	12.2833	30198	255	132	14	10.6061	2.68006	1436|1439|2615|3071|3087|3485|3635|3659|6693|7305|7940|10859|27242|29108	CSF1R|CSF2RB|LRRC32|NCKAP1L|HHEX|IGFBP2|INPP5D|IRF1|SPN|TYROBP|LST1|LILRB1|TNFRSF21|PYCARD	-7.72085	0	1	0	0	-12.7774	38.1288
1	-11.0279	GO:0002694	M1	1	0	GO Biological Processes	19	regulation of leukocyte activation	19_GO:0002376 immune system process	-11.0279	6.99611	10.272	30198	654	132	20	15.1515	3.12078	558|1960|2615|2625|3071|3142|3485|3635|3659|6693|7040|7305|7805|7940|9572|10859|11221|23208|27242|29108	AXL|EGR3|LRRC32|GATA3|NCKAP1L|HLX|IGFBP2|INPP5D|IRF1|SPN|TGFB1|TYROBP|LAPTM5|LST1|NR1D1|LILRB1|DUSP10|SYT11|TNFRSF21|PYCARD	-7.68526	0	1	0	0	-12.7774	38.1288
1	-10.3397	GO:0051249	M1	1	0	GO Biological Processes	19	regulation of lymphocyte activation	19_GO:0002376 immune system process	-10.3397	7.39301	10.0906	30198	557	132	18	13.6364	2.98695	558|1960|2615|2625|3071|3142|3485|3635|3659|6693|7040|7305|7805|7940|10859|11221|27242|29108	AXL|EGR3|LRRC32|GATA3|NCKAP1L|HLX|IGFBP2|INPP5D|IRF1|SPN|TGFB1|TYROBP|LAPTM5|LST1|LILRB1|DUSP10|TNFRSF21|PYCARD	-7.05513	0	1	0	0	-12.7774	38.1288
1	-9.6156	GO:0030155	M1	1	0	GO Biological Processes	19	regulation of cell adhesion	19_GO:0050789 regulation of biological process	-9.6156	5.82119	9.07474	30198	786	132	20	15.1515	3.12078	650|1960|2615|2625|2828|3071|3142|3485|3659|3678|5362|6693|7040|7045|7805|10859|11221|27242|29108|53827	BMP2|EGR3|LRRC32|GATA3|GPR4|NCKAP1L|HLX|IGFBP2|IRF1|ITGA5|PLXNA2|SPN|TGFB1|TGFBI|LAPTM5|LILRB1|DUSP10|TNFRSF21|PYCARD|FXYD5	-6.50709	0	1	0	0	-12.7774	38.1288
1	-9.46328	GO:0022407	M1	1	0	GO Biological Processes	19	regulation of cell-cell adhesion	19_GO:0050789 regulation of biological process	-9.46328	7.67372	9.73479	30198	477	132	16	12.1212	2.84072	650|1960|2615|2625|3071|3142|3485|3659|6693|7040|7805|10859|11221|27242|29108|53827	BMP2|EGR3|LRRC32|GATA3|NCKAP1L|HLX|IGFBP2|IRF1|SPN|TGFB1|LAPTM5|LILRB1|DUSP10|TNFRSF21|PYCARD|FXYD5	-6.38954	0	1	0	0	-12.7774	38.1288
1	-9.04638	GO:0001818	M1	1	0	GO Biological Processes	19	negative regulation of cytokine production	19_GO:0048519 negative regulation of biological process	-9.04638	8.72703	9.8683	30198	367	132	14	10.6061	2.68006	558|2615|2625|3071|3635|4938|5971|7040|7305|7805|10859|23208|27242|29108	AXL|LRRC32|GATA3|NCKAP1L|INPP5D|OAS1|RELB|TGFB1|TYROBP|LAPTM5|LILRB1|SYT11|TNFRSF21|PYCARD	-6.11397	0	1	0	0	-12.7774	38.1288
1	-9.01311	GO:0007162	M1	1	0	GO Biological Processes	19	negative regulation of cell adhesion	19_GO:0048519 negative regulation of biological process	-9.01311	9.75097	10.1778	30198	305	132	13	9.84848	2.59349	650|2615|3071|3142|3659|5362|6693|7040|7045|7805|10859|27242|53827	BMP2|LRRC32|NCKAP1L|HLX|IRF1|PLXNA2|SPN|TGFB1|TGFBI|LAPTM5|LILRB1|TNFRSF21|FXYD5	-6.10417	0	1	0	0	-12.7774	38.1288
1	-8.87524	GO:0022408	M1	1	0	GO Biological Processes	19	negative regulation of cell-cell adhesion	19_GO:0048519 negative regulation of biological process	-8.87524	12.6457	10.9212	30198	199	132	11	8.33333	2.40563	650|2615|3071|3142|3659|6693|7040|7805|10859|27242|53827	BMP2|LRRC32|NCKAP1L|HLX|IRF1|SPN|TGFB1|LAPTM5|LILRB1|TNFRSF21|FXYD5	-6.00977	0	1	0	0	-12.7774	38.1288
1	-8.19689	GO:0050670	M1	1	0	GO Biological Processes	19	regulation of lymphocyte proliferation	19_GO:0002376 immune system process	-8.19689	10.8939	10.0019	30198	231	132	11	8.33333	2.40563	2615|3071|3485|3635|3659|6693|7305|7940|10859|27242|29108	LRRC32|NCKAP1L|IGFBP2|INPP5D|IRF1|SPN|TYROBP|LST1|LILRB1|TNFRSF21|PYCARD	-5.38941	0	1	0	0	-12.7774	38.1288
1	-8.13868	GO:0032944	M1	1	0	GO Biological Processes	19	regulation of mononuclear cell proliferation	19_GO:0050789 regulation of biological process	-8.13868	10.7543	9.92508	30198	234	132	11	8.33333	2.40563	2615|3071|3485|3635|3659|6693|7305|7940|10859|27242|29108	LRRC32|NCKAP1L|IGFBP2|INPP5D|IRF1|SPN|TYROBP|LST1|LILRB1|TNFRSF21|PYCARD	-5.34893	0	1	0	0	-12.7774	38.1288
1	-8.09051	GO:0050863	M1	1	0	GO Biological Processes	19	regulation of T cell activation	19_GO:0002376 immune system process	-8.09051	8.17045	9.11953	30198	364	132	13	9.84848	2.59349	1960|2615|2625|3071|3142|3485|3659|6693|7805|10859|11221|27242|29108	EGR3|LRRC32|GATA3|NCKAP1L|HLX|IGFBP2|IRF1|SPN|LAPTM5|LILRB1|DUSP10|TNFRSF21|PYCARD	-5.33418	0	1	0	0	-12.7774	38.1288
1	-8.09051	GO:1903037	M1	1	0	GO Biological Processes	19	regulation of leukocyte cell-cell adhesion	19_GO:0050789 regulation of biological process	-8.09051	8.17045	9.11953	30198	364	132	13	9.84848	2.59349	1960|2615|2625|3071|3142|3485|3659|6693|7805|10859|11221|27242|29108	EGR3|LRRC32|GATA3|NCKAP1L|HLX|IGFBP2|IRF1|SPN|LAPTM5|LILRB1|DUSP10|TNFRSF21|PYCARD	-5.33418	0	1	0	0	-12.7774	38.1288
1	-7.08395	GO:0050868	M1	1	0	GO Biological Processes	19	negative regulation of T cell activation	19_GO:0002376 immune system process	-7.08395	14.6415	10.1265	30198	125	132	8	6.06061	2.0768	2615|3071|3142|3659|6693|7805|10859|27242	LRRC32|NCKAP1L|HLX|IRF1|SPN|LAPTM5|LILRB1|TNFRSF21	-4.4476	0	1	0	0	-12.7774	38.1288
1	-7.05098	GO:0050672	M1	1	0	GO Biological Processes	19	negative regulation of lymphocyte proliferation	19_GO:0002376 immune system process	-7.05098	19.0644	10.9852	30198	84	132	7	5.30303	1.95049	2615|3635|6693|7305|7940|10859|27242	LRRC32|INPP5D|SPN|TYROBP|LST1|LILRB1|TNFRSF21	-4.4476	0	1	0	0	-12.7774	38.1288
1	-7.01523	GO:0032945	M1	1	0	GO Biological Processes	19	negative regulation of mononuclear cell proliferation	19_GO:0048519 negative regulation of biological process	-7.01523	18.8401	10.9134	30198	85	132	7	5.30303	1.95049	2615|3635|6693|7305|7940|10859|27242	LRRC32|INPP5D|SPN|TYROBP|LST1|LILRB1|TNFRSF21	-4.44032	0	1	0	0	-12.7774	38.1288
1	-6.80986	GO:0070664	M1	1	0	GO Biological Processes	19	negative regulation of leukocyte proliferation	19_GO:0048519 negative regulation of biological process	-6.80986	17.5979	10.5068	30198	91	132	7	5.30303	1.95049	2615|3635|6693|7305|7940|10859|27242	LRRC32|INPP5D|SPN|TYROBP|LST1|LILRB1|TNFRSF21	-4.28493	0	1	0	0	-12.7774	38.1288
1	-6.6091	GO:1903038	M1	1	0	GO Biological Processes	19	negative regulation of leukocyte cell-cell adhesion	19_GO:0048519 negative regulation of biological process	-6.6091	12.7096	9.33261	30198	144	132	8	6.06061	2.0768	2615|3071|3142|3659|6693|7805|10859|27242	LRRC32|NCKAP1L|HLX|IRF1|SPN|LAPTM5|LILRB1|TNFRSF21	-4.15381	0	1	0	0	-12.7774	38.1288
1	-5.96535	GO:0042129	M1	1	0	GO Biological Processes	19	regulation of T cell proliferation	19_GO:0002376 immune system process	-5.96535	10.4582	8.3144	30198	175	132	8	6.06061	2.0768	2615|3071|3485|3659|6693|10859|27242|29108	LRRC32|NCKAP1L|IGFBP2|IRF1|SPN|LILRB1|TNFRSF21|PYCARD	-3.6571	0	1	0	0	-12.7774	38.1288
1	-4.78411	GO:0050869	M1	1	0	GO Biological Processes	19	negative regulation of B cell activation	19_GO:0002376 immune system process	-4.78411	26.1455	9.86251	30198	35	132	4	3.0303	1.49202	3635|7305|7805|27242	INPP5D|TYROBP|LAPTM5|TNFRSF21	-2.6683	0	1	0	0	-12.7774	38.1288
1	-4.19729	GO:0030889	M1	1	0	GO Biological Processes	19	negative regulation of B cell proliferation	19_GO:0002376 immune system process	-4.19729	38.1288	10.4404	30198	18	132	3	2.27273	1.29716	3635|7305|27242	INPP5D|TYROBP|TNFRSF21	-2.21684	0	1	0	0	-12.7774	38.1288
1	-3.86771	GO:0032693	M1	1	0	GO Biological Processes	19	negative regulation of interleukin-10 production	19_GO:0048519 negative regulation of biological process	-3.86771	29.8399	9.16781	30198	23	132	3	2.27273	1.29716	7305|10859|27242	TYROBP|LILRB1|TNFRSF21	-1.99706	0	1	0	0	-12.7774	38.1288
1	-3.7692	GO:0032653	M1	1	0	GO Biological Processes	19	regulation of interleukin-10 production	19_GO:0032501 multicellular organismal process	-3.7692	14.5253	7.12051	30198	63	132	4	3.0303	1.49202	7305|10859|27242|29108	TYROBP|LILRB1|TNFRSF21|PYCARD	-1.9259	0	1	0	0	-12.7774	38.1288
1	-3.74263	GO:0030888	M1	1	0	GO Biological Processes	19	regulation of B cell proliferation	19_GO:0002376 immune system process	-3.74263	14.2983	7.05649	30198	64	132	4	3.0303	1.49202	3071|3635|7305|27242	NCKAP1L|INPP5D|TYROBP|TNFRSF21	-1.90423	0	1	0	0	-12.7774	38.1288
1	-3.64069	GO:0042130	M1	1	0	GO Biological Processes	19	negative regulation of T cell proliferation	19_GO:0002376 immune system process	-3.64069	13.4572	6.81408	30198	68	132	4	3.0303	1.49202	2615|6693|10859|27242	LRRC32|SPN|LILRB1|TNFRSF21	-1.82775	0	1	0	0	-12.7774	38.1288
1	-3.59076	GO:0050864	M1	1	0	GO Biological Processes	19	regulation of B cell activation	19_GO:0002376 immune system process	-3.59076	6.86318	5.51231	30198	200	132	6	4.54545	1.81301	3071|3635|7040|7305|7805|27242	NCKAP1L|INPP5D|TGFB1|TYROBP|LAPTM5|TNFRSF21	-1.78688	0	1	0	0	-12.7774	38.1288
1	-3.47745	GO:0045637	M1	1	0	GO Biological Processes	19	regulation of myeloid cell differentiation	19_GO:0002376 immune system process	-3.47745	6.53636	5.33447	30198	210	132	6	4.54545	1.81301	3071|3635|5916|7040|7305|10859	NCKAP1L|INPP5D|RARG|TGFB1|TYROBP|LILRB1	-1.69288	0	1	0	0	-12.7774	38.1288
1	-3.17721	GO:0071634	M1	1	0	GO Biological Processes	19	regulation of transforming growth factor beta production	19_GO:0032501 multicellular organismal process	-3.17721	17.5979	6.87239	30198	39	132	3	2.27273	1.29716	2615|7305|10859	LRRC32|TYROBP|LILRB1	-1.47663	0	1	0	0	-12.7774	38.1288
1	-3.00487	GO:0045639	M1	1	0	GO Biological Processes	19	positive regulation of myeloid cell differentiation	19_GO:0002376 immune system process	-3.00487	9.15091	5.40964	30198	100	132	4	3.0303	1.49202	3071|3635|7040|7305	NCKAP1L|INPP5D|TGFB1|TYROBP	-1.34352	0	1	0	0	-12.7774	38.1288
1	-2.7261	GO:0002761	M1	1	0	GO Biological Processes	19	regulation of myeloid leukocyte differentiation	19_GO:0002376 immune system process	-2.7261	7.68984	4.84494	30198	119	132	4	3.0303	1.49202	3635|7040|7305|10859	INPP5D|TGFB1|TYROBP|LILRB1	-1.125	0	1	0	0	-12.7774	38.1288
1	-2.5149	GO:0045670	M1	1	0	GO Biological Processes	19	regulation of osteoclast differentiation	19_GO:0002376 immune system process	-2.5149	10.3988	5.06477	30198	66	132	3	2.27273	1.29716	3635|7305|10859	INPP5D|TYROBP|LILRB1	-0.954579	0	1	0	0	-12.7774	38.1288
1	-9.8221	GO:0006954	M1	1	0	GO Biological Processes	19	inflammatory response	19_GO:0050896 response to stimulus	-9.8221	7.43621	9.83822	30198	523	132	17	12.8788	2.9155	133|558|650|719|976|1436|1536|1893|2625|4069|5971|7040|7305|8482|23646|29108|375387	ADM|AXL|BMP2|C3AR1|ADGRE5|CSF1R|CYBB|ECM1|GATA3|LYZ|RELB|TGFB1|TYROBP|SEMA7A|PLD3|PYCARD|NRROS	-6.58865	0	2	1	1	-9.8221	9.86089
1	-3.79355	GO:0002573	M1	1	0	GO Biological Processes	19	myeloid leukocyte differentiation	19_GO:0002376 immune system process	-3.79355	9.86089	6.33555	30198	116	132	5	3.78788	1.6616	1436|2625|5971|7305|375387	CSF1R|GATA3|RELB|TYROBP|NRROS	-1.94032	0	2	0	0	-9.8221	9.86089
1	-3.19067	GO:0030099	M1	1	0	GO Biological Processes	19	myeloid cell differentiation	19_GO:0002376 immune system process	-3.19067	5.76738	4.89247	30198	238	132	6	4.54545	1.81301	1436|2625|3071|5971|7305|375387	CSF1R|GATA3|NCKAP1L|RELB|TYROBP|NRROS	-1.48298	0	2	0	0	-9.8221	9.86089
1	-9.62457	GO:0045596	M1	1	0	GO Biological Processes	19	negative regulation of cell differentiation	19_GO:0032502 developmental process	-9.62457	6.21843	9.24923	30198	699	132	19	14.3939	3.05531	595|650|2625|3142|3635|3659|4772|5916|6497|6926|7040|7157|8482|9572|10859|11221|25805|57715|359845	CCND1|BMP2|GATA3|HLX|INPP5D|IRF1|NFATC1|RARG|SKI|TBX3|TGFB1|TP53|SEMA7A|NR1D1|LILRB1|DUSP10|BAMBI|SEMA4G|RFLNB	-6.50709	0	3	1	1	-9.62457	6.21843
1	-9.6156	GO:0008285	M1	1	0	GO Biological Processes	19	negative regulation of cell population proliferation	19_GO:0048519 negative regulation of biological process	-9.6156	5.82119	9.07474	30198	786	132	20	15.1515	3.12078	133|650|1436|2615|2625|3635|3659|4745|5593|5916|6497|6693|6926|7040|7157|7305|7940|10859|11221|27242	ADM|BMP2|CSF1R|LRRC32|GATA3|INPP5D|IRF1|NELL1|PRKG2|RARG|SKI|SPN|TBX3|TGFB1|TP53|TYROBP|LST1|LILRB1|DUSP10|TNFRSF21	-6.50709	0	3	0	0	-9.62457	6.21843
1	-9.41067	GO:0001819	M1	1	0	GO Biological Processes	19	positive regulation of cytokine production	19_GO:0048518 positive regulation of biological process	-9.41067	7.6099	9.68269	30198	481	132	16	12.1212	2.84072	719|1436|1536|2207|2219|2625|3659|4938|6693|7040|7305|7805|8482|10859|29108|388325	C3AR1|CSF1R|CYBB|FCER1G|FCN1|GATA3|IRF1|OAS1|SPN|TGFB1|TYROBP|LAPTM5|SEMA7A|LILRB1|PYCARD|SCIMP	-6.36911	0	4	1	1	-9.41067	20.0678
1	-7.03323	GO:0071345	M1	1	0	GO Biological Processes	19	cellular response to cytokine stimulus	19_GO:0050896 response to stimulus	-7.03323	5.15544	7.42429	30198	710	132	16	12.1212	2.84072	558|1436|1439|2207|2625|3099|3659|4938|5740|5916|7157|7791|9572|10859|27242|29108	AXL|CSF1R|CSF2RB|FCER1G|GATA3|HK2|IRF1|OAS1|PTGIS|RARG|TP53|ZYX|NR1D1|LILRB1|TNFRSF21|PYCARD	-4.4476	0	4	0	0	-9.41067	20.0678
1	-5.81959	GO:0032680	M1	1	0	GO Biological Processes	19	regulation of tumor necrosis factor production	19_GO:0032501 multicellular organismal process	-5.81959	10.001	8.09241	30198	183	132	8	6.06061	2.0768	558|1536|4938|6693|7305|10859|23208|29108	AXL|CYBB|OAS1|SPN|TYROBP|LILRB1|SYT11|PYCARD	-3.53499	0	4	0	0	-9.41067	20.0678
1	-5.73203	GO:1903555	M1	1	0	GO Biological Processes	19	regulation of tumor necrosis factor superfamily cytokine production	19_GO:0032501 multicellular organismal process	-5.73203	9.73501	7.9605	30198	188	132	8	6.06061	2.0768	558|1536|4938|6693|7305|10859|23208|29108	AXL|CYBB|OAS1|SPN|TYROBP|LILRB1|SYT11|PYCARD	-3.45816	0	4	0	0	-9.41067	20.0678
1	-5.28739	GO:0032648	M1	1	0	GO Biological Processes	19	regulation of interferon-beta production	19_GO:0032501 multicellular organismal process	-5.28739	20.0678	9.5475	30198	57	132	5	3.78788	1.6616	3659|4938|5971|10859|29108	IRF1|OAS1|RELB|LILRB1|PYCARD	-3.07743	0	4	0	0	-9.41067	20.0678
1	-4.55836	GO:0002831	M1	1	0	GO Biological Processes	19	regulation of response to biotic stimulus	19_GO:0050896 response to stimulus	-4.55836	5.79987	6.02773	30198	355	132	9	6.81818	2.19388	2219|3659|4938|7305|10859|11221|23208|29108|388325	FCN1|IRF1|OAS1|TYROBP|LILRB1|DUSP10|SYT11|PYCARD|SCIMP	-2.5042	0	4	0	0	-9.41067	20.0678
1	-4.07648	GO:0045088	M1	1	0	GO Biological Processes	19	regulation of innate immune response	19_GO:0044419 biological process involved in interspecies interaction between organisms	-4.07648	6.78563	5.91225	30198	236	132	7	5.30303	1.95049	2219|3659|4938|7305|10859|11221|29108	FCN1|IRF1|OAS1|TYROBP|LILRB1|DUSP10|PYCARD	-2.13921	0	4	0	0	-9.41067	20.0678
1	-4.01697	GO:0032479	M1	1	0	GO Biological Processes	19	regulation of type I interferon production	19_GO:0032501 multicellular organismal process	-4.01697	10.9987	6.76785	30198	104	132	5	3.78788	1.6616	3659|4938|5971|10859|29108	IRF1|OAS1|RELB|LILRB1|PYCARD	-2.09345	0	4	0	0	-9.41067	20.0678
1	-4.01697	GO:0032760	M1	1	0	GO Biological Processes	19	positive regulation of tumor necrosis factor production	19_GO:0048518 positive regulation of biological process	-4.01697	10.9987	6.76785	30198	104	132	5	3.78788	1.6616	1536|4938|6693|7305|29108	CYBB|OAS1|SPN|TYROBP|PYCARD	-2.09345	0	4	0	0	-9.41067	20.0678
1	-3.93947	GO:1903557	M1	1	0	GO Biological Processes	19	positive regulation of tumor necrosis factor superfamily cytokine production	19_GO:0048518 positive regulation of biological process	-3.93947	10.5913	6.61623	30198	108	132	5	3.78788	1.6616	1536|4938|6693|7305|29108	CYBB|OAS1|SPN|TYROBP|PYCARD	-2.04404	0	4	0	0	-9.41067	20.0678
1	-3.71504	GO:0019221	M1	1	0	GO Biological Processes	19	cytokine-mediated signaling pathway	19_GO:0023052 signaling	-3.71504	5.08384	5.16495	30198	360	132	8	6.06061	2.0768	1436|1439|2207|3659|4938|7157|10859|29108	CSF1R|CSF2RB|FCER1G|IRF1|OAS1|TP53|LILRB1|PYCARD	-1.88908	0	4	0	0	-9.41067	20.0678
1	-2.30712	GO:0051607	M1	1	0	GO Biological Processes	19	defense response to virus	19_GO:0044419 biological process involved in interspecies interaction between organisms	-2.30712	4.57545	3.76139	30198	250	132	5	3.78788	1.6616	3659|4938|6036|10859|29108	IRF1|OAS1|RNASE2|LILRB1|PYCARD	-0.781174	0	4	0	0	-9.41067	20.0678
1	-2.30127	GO:0009615	M1	1	0	GO Biological Processes	19	response to virus	19_GO:0044419 biological process involved in interspecies interaction between organisms	-2.30127	3.83418	3.57438	30198	358	132	6	4.54545	1.81301	2625|3659|4938|6036|10859|29108	GATA3|IRF1|OAS1|RNASE2|LILRB1|PYCARD	-0.776342	0	4	0	0	-9.41067	20.0678
1	-2.29987	GO:0140546	M1	1	0	GO Biological Processes	19	defense response to symbiont	19_GO:0044419 biological process involved in interspecies interaction between organisms	-2.29987	4.55723	3.74975	30198	251	132	5	3.78788	1.6616	3659|4938|6036|10859|29108	IRF1|OAS1|RNASE2|LILRB1|PYCARD	-0.775884	0	4	0	0	-9.41067	20.0678
1	-9.12546	GO:0035239	M1	1	0	GO Biological Processes	19	tube morphogenesis	19_GO:0032502 developmental process	-9.12546	6.21102	8.98964	30198	663	132	18	13.6364	2.98695	133|187|650|1436|1893|1960|2625|2828|3142|3678|5916|6497|6926|7040|7045|51330|54345|56005	ADM|APLNR|BMP2|CSF1R|ECM1|EGR3|GATA3|GPR4|HLX|ITGA5|RARG|SKI|TBX3|TGFB1|TGFBI|TNFRSF12A|SOX18|MYDGF	-6.11397	0	5	1	1	-9.12546	12.3661
1	-7.07848	GO:0001944	M1	1	0	GO Biological Processes	19	vasculature development	19_GO:0032502 developmental process	-7.07848	6.08901	7.8016	30198	526	132	14	10.6061	2.68006	133|187|1278|1893|1960|2828|3678|6926|7040|7045|22899|51330|54345|56005	ADM|APLNR|COL1A2|ECM1|EGR3|GPR4|ITGA5|TBX3|TGFB1|TGFBI|ARHGEF15|TNFRSF12A|SOX18|MYDGF	-4.4476	0	5	0	0	-9.12546	12.3661
1	-6.44104	GO:0001568	M1	1	0	GO Biological Processes	19	blood vessel development	19_GO:0032502 developmental process	-6.44104	5.8892	7.34154	30198	505	132	13	9.84848	2.59349	133|187|1278|1893|1960|2828|3678|6926|7040|7045|51330|54345|56005	ADM|APLNR|COL1A2|ECM1|EGR3|GPR4|ITGA5|TBX3|TGFB1|TGFBI|TNFRSF12A|SOX18|MYDGF	-4.00923	0	5	0	0	-9.12546	12.3661
1	-5.9936	GO:0050678	M1	1	0	GO Biological Processes	19	regulation of epithelial cell proliferation	19_GO:0050789 regulation of biological process	-5.9936	6.5877	7.28234	30198	382	132	11	8.33333	2.40563	187|595|650|1893|1960|2625|7040|9572|11221|56005|57608	APLNR|CCND1|BMP2|ECM1|EGR3|GATA3|TGFB1|NR1D1|DUSP10|MYDGF|JCAD	-3.66923	0	5	0	0	-9.12546	12.3661
1	-5.58568	GO:0048514	M1	1	0	GO Biological Processes	19	blood vessel morphogenesis	19_GO:0032502 developmental process	-5.58568	5.97743	6.81455	30198	421	132	11	8.33333	2.40563	133|187|1893|1960|2828|3678|7040|7045|51330|54345|56005	ADM|APLNR|ECM1|EGR3|GPR4|ITGA5|TGFB1|TGFBI|TNFRSF12A|SOX18|MYDGF	-3.33751	0	5	0	0	-9.12546	12.3661
1	-5.01434	GO:0001938	M1	1	0	GO Biological Processes	19	positive regulation of endothelial cell proliferation	19_GO:0048518 positive regulation of biological process	-5.01434	12.3661	7.94903	30198	111	132	6	4.54545	1.81301	187|650|1893|1960|56005|57608	APLNR|BMP2|ECM1|EGR3|MYDGF|JCAD	-2.84784	0	5	0	0	-9.12546	12.3661
1	-4.88117	GO:0001525	M1	1	0	GO Biological Processes	19	angiogenesis	19_GO:0032502 developmental process	-4.88117	6.37447	6.43449	30198	323	132	9	6.81818	2.19388	187|1893|1960|2828|3678|7045|51330|54345|56005	APLNR|ECM1|EGR3|GPR4|ITGA5|TGFBI|TNFRSF12A|SOX18|MYDGF	-2.74269	0	5	0	0	-9.12546	12.3661
1	-4.39552	GO:0050679	M1	1	0	GO Biological Processes	19	positive regulation of epithelial cell proliferation	19_GO:0048518 positive regulation of biological process	-4.39552	7.62576	6.38414	30198	210	132	7	5.30303	1.95049	187|595|650|1893|1960|56005|57608	APLNR|CCND1|BMP2|ECM1|EGR3|MYDGF|JCAD	-2.37515	0	5	0	0	-9.12546	12.3661
1	-3.86461	GO:0001936	M1	1	0	GO Biological Processes	19	regulation of endothelial cell proliferation	19_GO:0050789 regulation of biological process	-3.86461	7.71144	5.95047	30198	178	132	6	4.54545	1.81301	187|650|1893|1960|56005|57608	APLNR|BMP2|ECM1|EGR3|MYDGF|JCAD	-1.99706	0	5	0	0	-9.12546	12.3661
1	-9.09279	GO:0006935	M1	1	0	GO Biological Processes	19	chemotaxis	19_GO:0040011 locomotion	-9.09279	7.23392	9.37018	30198	506	132	16	12.1212	2.84072	719|1113|1436|1839|1960|2207|2625|3071|4684|5362|6036|6693|8482|57715|58191|91653	C3AR1|CHGA|CSF1R|HBEGF|EGR3|FCER1G|GATA3|NCKAP1L|NCAM1|PLXNA2|RNASE2|SPN|SEMA7A|SEMA4G|CXCL16|BOC	-6.11397	0	6	1	1	-9.09279	7.23392
1	-9.06814	GO:0042330	M1	1	0	GO Biological Processes	19	taxis	19_GO:0040011 locomotion	-9.06814	7.20544	9.3461	30198	508	132	16	12.1212	2.84072	719|1113|1436|1839|1960|2207|2625|3071|4684|5362|6036|6693|8482|57715|58191|91653	C3AR1|CHGA|CSF1R|HBEGF|EGR3|FCER1G|GATA3|NCKAP1L|NCAM1|PLXNA2|RNASE2|SPN|SEMA7A|SEMA4G|CXCL16|BOC	-6.11397	0	6	0	0	-9.09279	7.23392
1	-5.09225	GO:0000902	M1	1	0	GO Biological Processes	19	cell morphogenesis	19_GO:0032502 developmental process	-5.09225	4.43887	5.96441	30198	670	132	13	9.84848	2.59349	558|1010|1436|2625|3071|4684|5362|7345|7940|8482|51177|57715|91653	AXL|CDH12|CSF1R|GATA3|NCKAP1L|NCAM1|PLXNA2|UCHL1|LST1|SEMA7A|PLEKHO1|SEMA4G|BOC	-2.91316	0	6	0	0	-9.09279	7.23392
1	-5.05821	GO:0032989	M1	1	0	GO Biological Processes	19	cellular component morphogenesis	19_GO:0032502 developmental process	-5.05821	4.78271	6.06272	30198	574	132	12	9.09091	2.50219	1436|2625|3071|4684|5362|7111|7345|8482|51177|51778|57715|91653	CSF1R|GATA3|NCKAP1L|NCAM1|PLXNA2|TMOD1|UCHL1|SEMA7A|PLEKHO1|MYOZ2|SEMA4G|BOC	-2.88727	0	6	0	0	-9.09279	7.23392
1	-4.58484	GO:0031175	M1	1	0	GO Biological Processes	19	neuron projection development	19_GO:0032502 developmental process	-4.58484	4.2828	5.56639	30198	641	132	12	9.09091	2.50219	133|1436|2625|3071|4684|5362|7345|7940|8482|27242|57715|91653	ADM|CSF1R|GATA3|NCKAP1L|NCAM1|PLXNA2|UCHL1|LST1|SEMA7A|TNFRSF21|SEMA4G|BOC	-2.52426	0	6	0	0	-9.09279	7.23392
1	-4.45479	GO:0120039	M1	1	0	GO Biological Processes	19	plasma membrane bounded cell projection morphogenesis	19_GO:0032502 developmental process	-4.45479	4.99504	5.7084	30198	458	132	10	7.57576	2.30313	1436|2625|3071|4684|5362|7345|8482|51177|57715|91653	CSF1R|GATA3|NCKAP1L|NCAM1|PLXNA2|UCHL1|SEMA7A|PLEKHO1|SEMA4G|BOC	-2.41939	0	6	0	0	-9.09279	7.23392
1	-4.42303	GO:0048858	M1	1	0	GO Biological Processes	19	cell projection morphogenesis	19_GO:0032502 developmental process	-4.42303	4.95179	5.67159	30198	462	132	10	7.57576	2.30313	1436|2625|3071|4684|5362|7345|8482|51177|57715|91653	CSF1R|GATA3|NCKAP1L|NCAM1|PLXNA2|UCHL1|SEMA7A|PLEKHO1|SEMA4G|BOC	-2.39671	0	6	0	0	-9.09279	7.23392
1	-4.31157	GO:0061564	M1	1	0	GO Biological Processes	19	axon development	19_GO:0032502 developmental process	-4.31157	5.38993	5.72132	30198	382	132	9	6.81818	2.19388	1436|2625|4684|5362|7345|8482|27242|57715|91653	CSF1R|GATA3|NCAM1|PLXNA2|UCHL1|SEMA7A|TNFRSF21|SEMA4G|BOC	-2.30572	0	6	0	0	-9.09279	7.23392
1	-4.2766	GO:0032990	M1	1	0	GO Biological Processes	19	cell part morphogenesis	19_GO:0032502 developmental process	-4.2766	4.75619	5.50236	30198	481	132	10	7.57576	2.30313	1436|2625|3071|4684|5362|7345|8482|51177|57715|91653	CSF1R|GATA3|NCKAP1L|NCAM1|PLXNA2|UCHL1|SEMA7A|PLEKHO1|SEMA4G|BOC	-2.27978	0	6	0	0	-9.09279	7.23392
1	-4.18216	GO:0007411	M1	1	0	GO Biological Processes	19	axon guidance	19_GO:0040011 locomotion	-4.18216	7.05467	6.06713	30198	227	132	7	5.30303	1.95049	1436|2625|4684|5362|8482|57715|91653	CSF1R|GATA3|NCAM1|PLXNA2|SEMA7A|SEMA4G|BOC	-2.20666	0	6	0	0	-9.09279	7.23392
1	-4.17018	GO:0097485	M1	1	0	GO Biological Processes	19	neuron projection guidance	19_GO:0040011 locomotion	-4.17018	7.02372	6.04951	30198	228	132	7	5.30303	1.95049	1436|2625|4684|5362|8482|57715|91653	CSF1R|GATA3|NCAM1|PLXNA2|SEMA7A|SEMA4G|BOC	-2.19734	0	6	0	0	-9.09279	7.23392
1	-3.86668	GO:0007409	M1	1	0	GO Biological Processes	19	axonogenesis	19_GO:0032502 developmental process	-3.86668	5.35141	5.36239	30198	342	132	8	6.06061	2.0768	1436|2625|4684|5362|7345|8482|57715|91653	CSF1R|GATA3|NCAM1|PLXNA2|UCHL1|SEMA7A|SEMA4G|BOC	-1.99706	0	6	0	0	-9.09279	7.23392
1	-3.74433	GO:0048812	M1	1	0	GO Biological Processes	19	neuron projection morphogenesis	19_GO:0032502 developmental process	-3.74433	4.53514	5.02882	30198	454	132	9	6.81818	2.19388	1436|2625|3071|4684|5362|7345|8482|57715|91653	CSF1R|GATA3|NCKAP1L|NCAM1|PLXNA2|UCHL1|SEMA7A|SEMA4G|BOC	-1.90423	0	6	0	0	-9.09279	7.23392
1	-3.33776	GO:0048667	M1	1	0	GO Biological Processes	19	cell morphogenesis involved in neuron differentiation	19_GO:0032502 developmental process	-3.33776	4.46386	4.6791	30198	410	132	8	6.06061	2.0768	1436|2625|4684|5362|7345|8482|57715|91653	CSF1R|GATA3|NCAM1|PLXNA2|UCHL1|SEMA7A|SEMA4G|BOC	-1.59398	0	6	0	0	-9.09279	7.23392
1	-3.30203	GO:0000904	M1	1	0	GO Biological Processes	19	cell morphogenesis involved in differentiation	19_GO:0032502 developmental process	-3.30203	3.94436	4.49629	30198	522	132	9	6.81818	2.19388	558|1436|2625|4684|5362|7345|8482|57715|91653	AXL|CSF1R|GATA3|NCAM1|PLXNA2|UCHL1|SEMA7A|SEMA4G|BOC	-1.56919	0	6	0	0	-9.09279	7.23392
1	-8.98566	GO:0002764	M1	1	0	GO Biological Processes	19	immune response-regulating signaling pathway	19_GO:0002376 immune system process	-8.98566	8.63293	9.80177	30198	371	132	14	10.6061	2.68006	719|1520|2207|2219|2625|3071|3635|4938|7305|10859|27242|29108|81035|388325	C3AR1|CTSS|FCER1G|FCN1|GATA3|NCKAP1L|INPP5D|OAS1|TYROBP|LILRB1|TNFRSF21|PYCARD|COLEC12|SCIMP	-6.099	0	7	1	1	-8.98566	15.5981
1	-5.26764	GO:0002768	M1	1	0	GO Biological Processes	19	immune response-regulating cell surface receptor signaling pathway	19_GO:0002376 immune system process	-5.26764	7.12441	6.93176	30198	289	132	9	6.81818	2.19388	719|2207|2219|2625|3071|3635|7305|10859|27242	C3AR1|FCER1G|FCN1|GATA3|NCKAP1L|INPP5D|TYROBP|LILRB1|TNFRSF21	-3.06222	0	7	0	0	-8.98566	15.5981
1	-5.11157	GO:0050778	M1	1	0	GO Biological Processes	19	positive regulation of immune response	19_GO:0002376 immune system process	-5.11157	4.84175	6.11897	30198	567	132	12	9.09091	2.50219	719|2207|2219|2625|3071|3142|3635|7040|7305|10859|27242|29108	C3AR1|FCER1G|FCN1|GATA3|NCKAP1L|HLX|INPP5D|TGFB1|TYROBP|LILRB1|TNFRSF21|PYCARD	-2.9282	0	7	0	0	-8.98566	15.5981
1	-4.78672	GO:0002253	M1	1	0	GO Biological Processes	19	activation of immune response	19_GO:0002376 immune system process	-4.78672	6.20167	6.31472	30198	332	132	9	6.81818	2.19388	719|2207|2219|2625|3071|3635|7305|27242|29108	C3AR1|FCER1G|FCN1|GATA3|NCKAP1L|INPP5D|TYROBP|TNFRSF21|PYCARD	-2.6683	0	7	0	0	-8.98566	15.5981
1	-4.71305	GO:0002429	M1	1	0	GO Biological Processes	19	immune response-activating cell surface receptor signaling pathway	19_GO:0002376 immune system process	-4.71305	7.06634	6.49664	30198	259	132	8	6.06061	2.0768	719|2207|2219|2625|3071|3635|7305|27242	C3AR1|FCER1G|FCN1|GATA3|NCKAP1L|INPP5D|TYROBP|TNFRSF21	-2.61879	0	7	0	0	-8.98566	15.5981
1	-4.71305	GO:0002757	M1	1	0	GO Biological Processes	19	immune response-activating signal transduction	19_GO:0002376 immune system process	-4.71305	7.06634	6.49664	30198	259	132	8	6.06061	2.0768	719|2207|2219|2625|3071|3635|7305|27242	C3AR1|FCER1G|FCN1|GATA3|NCKAP1L|INPP5D|TYROBP|TNFRSF21	-2.61879	0	7	0	0	-8.98566	15.5981
1	-4.07726	GO:0050764	M1	1	0	GO Biological Processes	19	regulation of phagocytosis	19_GO:0051179 localization	-4.07726	11.3254	6.8871	30198	101	132	5	3.78788	1.6616	2207|2219|3071|23208|29108	FCER1G|FCN1|NCKAP1L|SYT11|PYCARD	-2.13921	0	7	0	0	-8.98566	15.5981
1	-3.91852	GO:0032675	M1	1	0	GO Biological Processes	19	regulation of interleukin-6 production	19_GO:0032501 multicellular organismal process	-3.91852	7.88871	6.03823	30198	174	132	6	4.54545	1.81301	3071|3635|7305|23208|29108|388325	NCKAP1L|INPP5D|TYROBP|SYT11|PYCARD|SCIMP	-2.03152	0	7	0	0	-8.98566	15.5981
1	-3.73724	GO:0032103	M1	1	0	GO Biological Processes	19	positive regulation of response to external stimulus	19_GO:0048518 positive regulation of biological process	-3.73724	4.52517	5.02025	30198	455	132	9	6.81818	2.19388	719|1436|2219|2828|3071|7040|7305|29108|388325	C3AR1|CSF1R|FCN1|GPR4|NCKAP1L|TGFB1|TYROBP|PYCARD|SCIMP	-1.90203	0	7	0	0	-8.98566	15.5981
1	-3.54505	GO:0050766	M1	1	0	GO Biological Processes	19	positive regulation of phagocytosis	19_GO:0051179 localization	-3.54505	12.7096	6.59126	30198	72	132	4	3.0303	1.49202	2207|2219|3071|29108	FCER1G|FCN1|NCKAP1L|PYCARD	-1.7483	0	7	0	0	-8.98566	15.5981
1	-3.22573	GO:0060627	M1	1	0	GO Biological Processes	19	regulation of vesicle-mediated transport	19_GO:0051179 localization	-3.22573	3.84851	4.40472	30198	535	132	9	6.81818	2.19388	558|2207|2219|3071|10859|23208|29108|30844|30846	AXL|FCER1G|FCN1|NCKAP1L|LILRB1|SYT11|PYCARD|EHD4|EHD2	-1.50639	0	7	0	0	-8.98566	15.5981
1	-3.02301	GO:0043277	M1	1	0	GO Biological Processes	19	apoptotic cell clearance	19_GO:0051179 localization	-3.02301	15.5981	6.4207	30198	44	132	3	2.27273	1.29716	558|2219|7305	AXL|FCN1|TYROBP	-1.35515	0	7	0	0	-8.98566	15.5981
1	-2.57235	GO:0002218	M1	1	0	GO Biological Processes	19	activation of innate immune response	19_GO:0044419 biological process involved in interspecies interaction between organisms	-2.57235	10.8939	5.20877	30198	63	132	3	2.27273	1.29716	2219|7305|29108	FCN1|TYROBP|PYCARD	-1.00375	0	7	0	0	-8.98566	15.5981
1	-2.42522	GO:0032715	M1	1	0	GO Biological Processes	19	negative regulation of interleukin-6 production	19_GO:0048519 negative regulation of biological process	-2.42522	9.66645	4.84422	30198	71	132	3	2.27273	1.29716	3071|3635|23208	NCKAP1L|INPP5D|SYT11	-0.88393	0	7	0	0	-8.98566	15.5981
1	-2.04932	GO:0032755	M1	1	0	GO Biological Processes	19	positive regulation of interleukin-6 production	19_GO:0048518 positive regulation of biological process	-2.04932	7.07545	3.97104	30198	97	132	3	2.27273	1.29716	7305|29108|388325	TYROBP|PYCARD|SCIMP	-0.576408	0	7	0	0	-8.98566	15.5981
1	-2.04726	GO:0002833	M1	1	0	GO Biological Processes	19	positive regulation of response to biotic stimulus	19_GO:0048518 positive regulation of biological process	-2.04726	4.94644	3.56753	30198	185	132	4	3.0303	1.49202	2219|7305|29108|388325	FCN1|TYROBP|PYCARD|SCIMP	-0.576408	0	7	0	0	-8.98566	15.5981
1	-8.43171	GO:0061061	M1	1	0	GO Biological Processes	19	muscle structure development	19_GO:0032502 developmental process	-8.43171	7.09006	8.94942	30198	484	132	15	11.3636	2.76234	133|187|650|1839|1960|2275|3142|6497|6926|7040|7111|7345|23646|51177|51778	ADM|APLNR|BMP2|HBEGF|EGR3|FHL3|HLX|SKI|TBX3|TGFB1|TMOD1|UCHL1|PLD3|PLEKHO1|MYOZ2	-5.58644	0	8	1	1	-8.43171	8.76524
1	-6.61542	GO:0042692	M1	1	0	GO Biological Processes	19	muscle cell differentiation	19_GO:0032502 developmental process	-6.61542	8.76524	8.34838	30198	261	132	10	7.57576	2.30313	133|187|650|6497|6926|7111|7345|23646|51177|51778	ADM|APLNR|BMP2|SKI|TBX3|TMOD1|UCHL1|PLD3|PLEKHO1|MYOZ2	-4.15381	0	8	0	0	-8.43171	8.76524
1	-4.57236	GO:0051146	M1	1	0	GO Biological Processes	19	striated muscle cell differentiation	19_GO:0032502 developmental process	-4.57236	8.12898	6.65156	30198	197	132	7	5.30303	1.95049	650|6497|6926|7111|23646|51177|51778	BMP2|SKI|TBX3|TMOD1|PLD3|PLEKHO1|MYOZ2	-2.515	0	8	0	0	-8.43171	8.76524
1	-4.33267	GO:0007517	M1	1	0	GO Biological Processes	19	muscle organ development	19_GO:0032502 developmental process	-4.33267	6.24635	5.9793	30198	293	132	8	6.06061	2.0768	650|1839|1960|2275|3142|6497|7040|51778	BMP2|HBEGF|EGR3|FHL3|HLX|SKI|TGFB1|MYOZ2	-2.31817	0	8	0	0	-8.43171	8.76524
1	-4.13389	GO:0055001	M1	1	0	GO Biological Processes	19	muscle cell development	19_GO:0032502 developmental process	-4.13389	8.63293	6.39408	30198	159	132	6	4.54545	1.81301	133|6497|6926|7111|7345|51778	ADM|SKI|TBX3|TMOD1|UCHL1|MYOZ2	-2.1792	0	8	0	0	-8.43171	8.76524
1	-2.61289	GO:0060537	M1	1	0	GO Biological Processes	19	muscle tissue development	19_GO:0032502 developmental process	-2.61289	4.44219	4.02985	30198	309	132	6	4.54545	1.81301	650|3142|6497|6926|7040|51778	BMP2|HLX|SKI|TBX3|TGFB1|MYOZ2	-1.03863	0	8	0	0	-8.43171	8.76524
1	-2.09131	GO:0003012	M1	1	0	GO Biological Processes	19	muscle system process	19_GO:0032501 multicellular organismal process	-2.09131	4.05625	3.41659	30198	282	132	5	3.78788	1.6616	1113|2775|6926|7111|51778	CHGA|GNAO1|TBX3|TMOD1|MYOZ2	-0.610339	0	8	0	0	-8.43171	8.76524
1	-8.27788	GO:0031347	M1	1	0	GO Biological Processes	19	regulation of defense response	19_GO:0050896 response to stimulus	-8.27788	5.87483	8.40318	30198	662	132	17	12.8788	2.9155	2219|2625|2828|3659|4907|4938|5740|7305|7791|8482|9572|10859|11221|23208|29108|89790|255877	FCN1|GATA3|GPR4|IRF1|NT5E|OAS1|PTGIS|TYROBP|ZYX|SEMA7A|NR1D1|LILRB1|DUSP10|SYT11|PYCARD|SIGLEC10|BCL6B	-5.45192	0	9	1	1	-8.27788	8.75087
1	-6.68396	GO:0050727	M1	1	0	GO Biological Processes	19	regulation of inflammatory response	19_GO:0050896 response to stimulus	-6.68396	6.86318	7.82169	30198	400	132	12	9.09091	2.50219	2625|2828|4907|5740|7791|8482|9572|11221|23208|29108|89790|255877	GATA3|GPR4|NT5E|PTGIS|ZYX|SEMA7A|NR1D1|DUSP10|SYT11|PYCARD|SIGLEC10|BCL6B	-4.21228	0	9	0	0	-8.27788	8.75087
1	-5.52024	GO:0031348	M1	1	0	GO Biological Processes	19	negative regulation of defense response	19_GO:0048519 negative regulation of biological process	-5.52024	7.65411	7.26358	30198	269	132	9	6.81818	2.19388	2625|4907|4938|5740|9572|10859|11221|23208|89790	GATA3|NT5E|OAS1|PTGIS|NR1D1|LILRB1|DUSP10|SYT11|SIGLEC10	-3.27886	0	9	0	0	-8.27788	8.75087
1	-5.51716	GO:0032102	M1	1	0	GO Biological Processes	19	negative regulation of response to external stimulus	19_GO:0048519 negative regulation of biological process	-5.51716	5.87967	6.73681	30198	428	132	11	8.33333	2.40563	2625|4907|4938|5740|8482|9572|10859|11221|23208|57715|89790	GATA3|NT5E|OAS1|PTGIS|SEMA7A|NR1D1|LILRB1|DUSP10|SYT11|SEMA4G|SIGLEC10	-3.27886	0	9	0	0	-8.27788	8.75087
1	-4.77815	GO:0050728	M1	1	0	GO Biological Processes	19	negative regulation of inflammatory response	19_GO:0048519 negative regulation of biological process	-4.77815	8.75087	6.96848	30198	183	132	7	5.30303	1.95049	2625|4907|5740|9572|11221|23208|89790	GATA3|NT5E|PTGIS|NR1D1|DUSP10|SYT11|SIGLEC10	-2.66601	0	9	0	0	-8.27788	8.75087
1	-8.05871	GO:0007179	M1	1	0	GO Biological Processes	19	transforming growth factor beta receptor signaling pathway	19_GO:0023052 signaling	-8.05871	19.47	11.8837	30198	94	132	8	6.06061	2.0768	1278|2615|6497|7040|7157|7791|25805|375387	COL1A2|LRRC32|SKI|TGFB1|TP53|ZYX|BAMBI|NRROS	-5.33235	0	10	1	1	-8.05871	19.47
1	-6.79775	GO:0007178	M1	1	0	GO Biological Processes	19	transmembrane receptor protein serine/threonine kinase signaling pathway	19_GO:0023052 signaling	-6.79775	10.8939	9.04077	30198	189	132	9	6.81818	2.19388	650|1278|2615|6497|7040|7157|7791|25805|375387	BMP2|COL1A2|LRRC32|SKI|TGFB1|TP53|ZYX|BAMBI|NRROS	-4.28339	0	10	0	0	-8.05871	19.47
1	-6.45122	GO:0071560	M1	1	0	GO Biological Processes	19	cellular response to transforming growth factor beta stimulus	19_GO:0050896 response to stimulus	-6.45122	12.1204	9.07695	30198	151	132	8	6.06061	2.0768	1278|2615|6497|7040|7157|7791|25805|375387	COL1A2|LRRC32|SKI|TGFB1|TP53|ZYX|BAMBI|NRROS	-4.01172	0	10	0	0	-8.05871	19.47
1	-6.30118	GO:0071559	M1	1	0	GO Biological Processes	19	response to transforming growth factor beta	19_GO:0050896 response to stimulus	-6.30118	11.5834	8.83763	30198	158	132	8	6.06061	2.0768	1278|2615|6497|7040|7157|7791|25805|375387	COL1A2|LRRC32|SKI|TGFB1|TP53|ZYX|BAMBI|NRROS	-3.90589	0	10	0	0	-8.05871	19.47
1	-5.96398	GO:0071363	M1	1	0	GO Biological Processes	19	cellular response to growth factor stimulus	19_GO:0050896 response to stimulus	-5.96398	5.86597	7.02952	30198	468	132	12	9.09091	2.50219	650|1278|1960|2615|2625|6497|7040|7157|7791|25805|30844|375387	BMP2|COL1A2|EGR3|LRRC32|GATA3|SKI|TGFB1|TP53|ZYX|BAMBI|EHD4|NRROS	-3.6571	0	10	0	0	-8.05871	19.47
1	-5.68445	GO:0070848	M1	1	0	GO Biological Processes	19	response to growth factor	19_GO:0050896 response to stimulus	-5.68445	5.5126	6.72812	30198	498	132	12	9.09091	2.50219	650|1278|1960|2615|2625|6497|7040|7157|7791|25805|30844|375387	BMP2|COL1A2|EGR3|LRRC32|GATA3|SKI|TGFB1|TP53|ZYX|BAMBI|EHD4|NRROS	-3.41584	0	10	0	0	-8.05871	19.47
1	-5.67915	GO:0090287	M1	1	0	GO Biological Processes	19	regulation of cellular response to growth factor stimulus	19_GO:0050896 response to stimulus	-5.67915	6.91156	7.16558	30198	331	132	10	7.57576	2.30313	650|2625|3087|3678|6497|7040|7157|25805|57608|375387	BMP2|GATA3|HHEX|ITGA5|SKI|TGFB1|TP53|BAMBI|JCAD|NRROS	-3.41574	0	10	0	0	-8.05871	19.47
1	-4.82404	GO:0007167	M1	1	0	GO Biological Processes	19	enzyme-linked receptor protein signaling pathway	19_GO:0023052 signaling	-4.82404	4.53015	5.81666	30198	606	132	12	9.09091	2.50219	558|650|1278|1436|1839|2615|6497|7040|7157|7791|25805|375387	AXL|BMP2|COL1A2|CSF1R|HBEGF|LRRC32|SKI|TGFB1|TP53|ZYX|BAMBI|NRROS	-2.68979	0	10	0	0	-8.05871	19.47
1	-4.32326	GO:0017015	M1	1	0	GO Biological Processes	19	regulation of transforming growth factor beta receptor signaling pathway	19_GO:0023052 signaling	-4.32326	9.33766	6.71436	30198	147	132	6	4.54545	1.81301	650|6497|7040|7157|25805|375387	BMP2|SKI|TGFB1|TP53|BAMBI|NRROS	-2.3118	0	10	0	0	-8.05871	19.47
1	-4.27434	GO:1903844	M1	1	0	GO Biological Processes	19	regulation of cellular response to transforming growth factor beta stimulus	19_GO:0050896 response to stimulus	-4.27434	9.15091	6.63094	30198	150	132	6	4.54545	1.81301	650|6497|7040|7157|25805|375387	BMP2|SKI|TGFB1|TP53|BAMBI|NRROS	-2.27978	0	10	0	0	-8.05871	19.47
1	-4.11856	GO:0030512	M1	1	0	GO Biological Processes	19	negative regulation of transforming growth factor beta receptor signaling pathway	19_GO:0023052 signaling	-4.11856	11.5542	6.96943	30198	99	132	5	3.78788	1.6616	650|6497|7157|25805|375387	BMP2|SKI|TP53|BAMBI|NRROS	-2.16892	0	10	0	0	-8.05871	19.47
1	-3.23898	GO:0090101	M1	1	0	GO Biological Processes	19	negative regulation of transmembrane receptor protein serine/threonine kinase signaling pathway	19_GO:0023052 signaling	-3.23898	7.47623	5.32124	30198	153	132	5	3.78788	1.6616	650|6497|7157|25805|375387	BMP2|SKI|TP53|BAMBI|NRROS	-1.51816	0	10	0	0	-8.05871	19.47
1	-3.02301	GO:0031063	M1	1	0	GO Biological Processes	19	regulation of histone deacetylation	19_GO:0008152 metabolic process	-3.02301	15.5981	6.4207	30198	44	132	3	2.27273	1.29716	187|6497|7157	APLNR|SKI|TP53	-1.35515	0	10	0	0	-8.05871	19.47
1	-2.79633	GO:0090092	M1	1	0	GO Biological Processes	19	regulation of transmembrane receptor protein serine/threonine kinase signaling pathway	19_GO:0023052 signaling	-2.79633	4.83323	4.30049	30198	284	132	6	4.54545	1.81301	650|6497|7040|7157|25805|375387	BMP2|SKI|TGFB1|TP53|BAMBI|NRROS	-1.18613	0	10	0	0	-8.05871	19.47
1	-2.78046	GO:0090288	M1	1	0	GO Biological Processes	19	negative regulation of cellular response to growth factor stimulus	19_GO:0048519 negative regulation of biological process	-2.78046	7.95731	4.95292	30198	115	132	4	3.0303	1.49202	2625|3087|6497|25805	GATA3|HHEX|SKI|BAMBI	-1.17255	0	10	0	0	-8.05871	19.47
1	-2.61232	GO:0090311	M1	1	0	GO Biological Processes	19	regulation of protein deacetylation	19_GO:0008152 metabolic process	-2.61232	11.2511	5.31028	30198	61	132	3	2.27273	1.29716	187|6497|7157	APLNR|SKI|TP53	-1.03863	0	10	0	0	-8.05871	19.47
1	-2.2952	GO:0002088	M1	1	0	GO Biological Processes	19	lens development in camera-type eye	19_GO:0032502 developmental process	-2.2952	8.68757	4.53329	30198	79	132	3	2.27273	1.29716	2625|6497|7111	GATA3|SKI|TMOD1	-0.773272	0	10	0	0	-8.05871	19.47
1	-2.04726	GO:0031056	M1	1	0	GO Biological Processes	19	regulation of histone modification	19_GO:0008152 metabolic process	-2.04726	4.94644	3.56753	30198	185	132	4	3.0303	1.49202	187|2625|6497|7157	APLNR|GATA3|SKI|TP53	-0.576408	0	10	0	0	-8.05871	19.47
1	-8.04291	GO:0045766	M1	1	0	GO Biological Processes	19	positive regulation of angiogenesis	19_GO:0032502 developmental process	-8.04291	12.4333	10.3074	30198	184	132	10	7.57576	2.30313	133|187|719|1536|1893|3099|3678|5740|56005|57608	ADM|APLNR|C3AR1|CYBB|ECM1|HK2|ITGA5|PTGIS|MYDGF|JCAD	-5.33235	0	11	1	1	-8.04291	12.4333
1	-8.04291	GO:1904018	M1	1	0	GO Biological Processes	19	positive regulation of vasculature development	19_GO:0032502 developmental process	-8.04291	12.4333	10.3074	30198	184	132	10	7.57576	2.30313	133|187|719|1536|1893|3099|3678|5740|56005|57608	ADM|APLNR|C3AR1|CYBB|ECM1|HK2|ITGA5|PTGIS|MYDGF|JCAD	-5.33235	0	11	0	0	-8.04291	12.4333
1	-7.35109	GO:0045765	M1	1	0	GO Biological Processes	19	regulation of angiogenesis	19_GO:0032502 developmental process	-7.35109	7.91145	8.57996	30198	347	132	12	9.09091	2.50219	133|187|719|1536|1893|2828|3087|3099|3678|5740|56005|57608	ADM|APLNR|C3AR1|CYBB|ECM1|GPR4|HHEX|HK2|ITGA5|PTGIS|MYDGF|JCAD	-4.66855	0	11	0	0	-8.04291	12.4333
1	-7.26991	GO:1901342	M1	1	0	GO Biological Processes	19	regulation of vasculature development	19_GO:0032502 developmental process	-7.26991	7.77698	8.4863	30198	353	132	12	9.09091	2.50219	133|187|719|1536|1893|2828|3087|3099|3678|5740|56005|57608	ADM|APLNR|C3AR1|CYBB|ECM1|GPR4|HHEX|HK2|ITGA5|PTGIS|MYDGF|JCAD	-4.60073	0	11	0	0	-8.04291	12.4333
1	-3.64776	GO:0001666	M1	1	0	GO Biological Processes	19	response to hypoxia	19_GO:0050896 response to stimulus	-3.64776	5.78126	5.29694	30198	277	132	7	5.30303	1.95049	133|650|1536|3099|5740|7157|7351	ADM|BMP2|CYBB|HK2|PTGIS|TP53|UCP2	-1.83298	0	11	0	0	-8.04291	12.4333
1	-3.52713	GO:0036293	M1	1	0	GO Biological Processes	19	response to decreased oxygen levels	19_GO:0050896 response to stimulus	-3.52713	5.5221	5.12716	30198	290	132	7	5.30303	1.95049	133|650|1536|3099|5740|7157|7351	ADM|BMP2|CYBB|HK2|PTGIS|TP53|UCP2	-1.73389	0	11	0	0	-8.04291	12.4333
1	-3.30403	GO:0070482	M1	1	0	GO Biological Processes	19	response to oxygen levels	19_GO:0050896 response to stimulus	-3.30403	5.06775	4.81642	30198	316	132	7	5.30303	1.95049	133|650|1536|3099|5740|7157|7351	ADM|BMP2|CYBB|HK2|PTGIS|TP53|UCP2	-1.56966	0	11	0	0	-8.04291	12.4333
1	-7.99119	GO:0010942	M1	1	0	GO Biological Processes	19	positive regulation of cell death	19_GO:0048518 positive regulation of biological process	-7.99119	6.05019	8.31422	30198	605	132	16	12.1212	2.84072	133|650|3039|3040|3043|3635|5740|5916|7157|7305|7351|7805|8794|10859|29108|51330	ADM|BMP2|HBA1|HBA2|HBB|INPP5D|PTGIS|RARG|TP53|TYROBP|UCP2|LAPTM5|TNFRSF10C|LILRB1|PYCARD|TNFRSF12A	-5.29486	0	12	1	1	-7.99119	6.05019
1	-5.30081	GO:0043068	M1	1	0	GO Biological Processes	19	positive regulation of programmed cell death	19_GO:0048518 positive regulation of biological process	-5.30081	5.05575	6.31907	30198	543	132	12	9.09091	2.50219	133|650|3635|5740|5916|7157|7305|7805|8794|10859|29108|51330	ADM|BMP2|INPP5D|PTGIS|RARG|TP53|TYROBP|LAPTM5|TNFRSF10C|LILRB1|PYCARD|TNFRSF12A	-3.08625	0	12	0	0	-7.99119	6.05019
1	-4.65574	GO:0043065	M1	1	0	GO Biological Processes	19	positive regulation of apoptotic process	19_GO:0048518 positive regulation of biological process	-4.65574	4.75709	5.77642	30198	529	132	11	8.33333	2.40563	133|650|3635|5740|5916|7157|7305|8794|10859|29108|51330	ADM|BMP2|INPP5D|PTGIS|RARG|TP53|TYROBP|TNFRSF10C|LILRB1|PYCARD|TNFRSF12A	-2.57526	0	12	0	0	-7.99119	6.05019
1	-7.20345	GO:0002521	M1	1	0	GO Biological Processes	19	leukocyte differentiation	19_GO:0002376 immune system process	-7.20345	7.66836	8.40993	30198	358	132	12	9.09091	2.50219	558|1436|2207|2625|3087|3659|5971|6693|7157|7305|10859|375387	AXL|CSF1R|FCER1G|GATA3|HHEX|IRF1|RELB|SPN|TP53|TYROBP|LILRB1|NRROS	-4.54724	0	13	1	1	-7.20345	24.0813
1	-6.97838	GO:0002366	M1	1	0	GO Biological Processes	19	leukocyte activation involved in immune response	19_GO:0002376 immune system process	-6.97838	11.4386	9.30722	30198	180	132	9	6.81818	2.19388	1113|2207|2625|5971|6693|7157|7305|10859|29108	CHGA|FCER1G|GATA3|RELB|SPN|TP53|TYROBP|LILRB1|PYCARD	-4.41394	0	13	0	0	-7.20345	24.0813
1	-6.8969	GO:0002263	M1	1	0	GO Biological Processes	19	cell activation involved in immune response	19_GO:0002376 immune system process	-6.8969	11.19	9.18652	30198	184	132	9	6.81818	2.19388	1113|2207|2625|5971|6693|7157|7305|10859|29108	CHGA|FCER1G|GATA3|RELB|SPN|TP53|TYROBP|LILRB1|PYCARD	-4.35266	0	13	0	0	-7.20345	24.0813
1	-6.33545	GO:0030097	M1	1	0	GO Biological Processes	19	hemopoiesis	19_GO:0002376 immune system process	-6.33545	5.28518	7.06072	30198	606	132	14	10.6061	2.68006	558|1436|2207|2625|3071|3087|3659|5971|6693|7040|7157|7305|10859|375387	AXL|CSF1R|FCER1G|GATA3|NCKAP1L|HHEX|IRF1|RELB|SPN|TGFB1|TP53|TYROBP|LILRB1|NRROS	-3.92591	0	13	0	0	-7.20345	24.0813
1	-6.30751	GO:0002252	M1	1	0	GO Biological Processes	19	immune effector process	19_GO:0002376 immune system process	-6.30751	6.32551	7.40443	30198	434	132	12	9.09091	2.50219	1113|1439|2207|2219|2625|3635|5971|6693|7157|7305|10859|29108	CHGA|CSF2RB|FCER1G|FCN1|GATA3|INPP5D|RELB|SPN|TP53|TYROBP|LILRB1|PYCARD	-3.90589	0	13	0	0	-7.20345	24.0813
1	-6.2419	GO:0045321	M1	1	0	GO Biological Processes	19	leukocyte activation	19_GO:0002376 immune system process	-6.2419	5.65408	7.13484	30198	526	132	13	9.84848	2.59349	558|962|1113|2207|2625|3087|3659|5971|6693|7157|7305|10859|29108	AXL|CD48|CHGA|FCER1G|GATA3|HHEX|IRF1|RELB|SPN|TP53|TYROBP|LILRB1|PYCARD	-3.86039	0	13	0	0	-7.20345	24.0813
1	-6.12908	GO:1903131	M1	1	0	GO Biological Processes	19	mononuclear cell differentiation	19_GO:0002376 immune system process	-6.12908	7.75501	7.72521	30198	295	132	10	7.57576	2.30313	558|1436|2207|2625|3087|3659|5971|6693|7157|10859	AXL|CSF1R|FCER1G|GATA3|HHEX|IRF1|RELB|SPN|TP53|LILRB1	-3.76746	0	13	0	0	-7.20345	24.0813
1	-6.11503	GO:0002286	M1	1	0	GO Biological Processes	19	T cell activation involved in immune response	19_GO:0002376 immune system process	-6.11503	19.0644	10.1683	30198	72	132	6	4.54545	1.81301	2207|2625|5971|6693|7157|10859	FCER1G|GATA3|RELB|SPN|TP53|LILRB1	-3.75985	0	13	0	0	-7.20345	24.0813
1	-5.99878	GO:0001775	M1	1	0	GO Biological Processes	19	cell activation	19_GO:0009987 cellular process	-5.99878	4.95026	6.73012	30198	647	132	14	10.6061	2.68006	558|962|1113|2207|2625|3043|3087|3659|5971|6693|7157|7305|10859|29108	AXL|CD48|CHGA|FCER1G|GATA3|HBB|HHEX|IRF1|RELB|SPN|TP53|TYROBP|LILRB1|PYCARD	-3.66923	0	13	0	0	-7.20345	24.0813
1	-5.93611	GO:0048534	M1	1	0	GO Biological Processes	19	hematopoietic or lymphoid organ development	19_GO:0002376 immune system process	-5.93611	4.8898	6.66886	30198	655	132	14	10.6061	2.68006	558|1436|2207|2625|3071|3087|3659|5971|6693|7040|7157|7305|10859|375387	AXL|CSF1R|FCER1G|GATA3|NCKAP1L|HHEX|IRF1|RELB|SPN|TGFB1|TP53|TYROBP|LILRB1|NRROS	-3.63491	0	13	0	0	-7.20345	24.0813
1	-5.60735	GO:0002520	M1	1	0	GO Biological Processes	19	immune system development	19_GO:0002376 immune system process	-5.60735	4.582	6.3488	30198	699	132	14	10.6061	2.68006	558|1436|2207|2625|3071|3087|3659|5971|6693|7040|7157|7305|10859|375387	AXL|CSF1R|FCER1G|GATA3|NCKAP1L|HHEX|IRF1|RELB|SPN|TGFB1|TP53|TYROBP|LILRB1|NRROS	-3.35416	0	13	0	0	-7.20345	24.0813
1	-4.80094	GO:0046649	M1	1	0	GO Biological Processes	19	lymphocyte activation	19_GO:0002376 immune system process	-4.80094	5.48616	6.11229	30198	417	132	10	7.57576	2.30313	558|962|2207|2625|3087|3659|5971|6693|7157|10859	AXL|CD48|FCER1G|GATA3|HHEX|IRF1|RELB|SPN|TP53|LILRB1	-2.67395	0	13	0	0	-7.20345	24.0813
1	-4.73952	GO:0002285	M1	1	0	GO Biological Processes	19	lymphocyte activation involved in immune response	19_GO:0002376 immune system process	-4.73952	11.0696	7.44493	30198	124	132	6	4.54545	1.81301	2207|2625|5971|6693|7157|10859	FCER1G|GATA3|RELB|SPN|TP53|LILRB1	-2.63587	0	13	0	0	-7.20345	24.0813
1	-4.7372	GO:0030098	M1	1	0	GO Biological Processes	19	lymphocyte differentiation	19_GO:0002376 immune system process	-4.7372	7.12133	6.52996	30198	257	132	8	6.06061	2.0768	558|2207|2625|3087|3659|5971|6693|7157	AXL|FCER1G|GATA3|HHEX|IRF1|RELB|SPN|TP53	-2.63587	0	13	0	0	-7.20345	24.0813
1	-4.64188	GO:0042110	M1	1	0	GO Biological Processes	19	T cell activation	19_GO:0002376 immune system process	-4.64188	6.90635	6.39879	30198	265	132	8	6.06061	2.0768	962|2207|2625|3659|5971|6693|7157|10859	CD48|FCER1G|GATA3|IRF1|RELB|SPN|TP53|LILRB1	-2.56895	0	13	0	0	-7.20345	24.0813
1	-4.63937	GO:0002292	M1	1	0	GO Biological Processes	19	T cell differentiation involved in immune response	19_GO:0002376 immune system process	-4.63937	24.0813	9.4334	30198	38	132	4	3.0303	1.49202	2207|2625|5971|6693	FCER1G|GATA3|RELB|SPN	-2.56895	0	13	0	0	-7.20345	24.0813
1	-4.2265	GO:0030217	M1	1	0	GO Biological Processes	19	T cell differentiation	19_GO:0002376 immune system process	-4.2265	8.97148	6.54982	30198	153	132	6	4.54545	1.81301	2207|2625|3659|5971|6693|7157	FCER1G|GATA3|IRF1|RELB|SPN|TP53	-2.24021	0	13	0	0	-7.20345	24.0813
1	-3.90923	GO:0046632	M1	1	0	GO Biological Processes	19	alpha-beta T cell differentiation	19_GO:0002376 immune system process	-3.90923	15.7774	7.46401	30198	58	132	4	3.0303	1.49202	2625|3659|5971|6693	GATA3|IRF1|RELB|SPN	-2.02689	0	13	0	0	-7.20345	24.0813
1	-3.41191	GO:0046631	M1	1	0	GO Biological Processes	19	alpha-beta T cell activation	19_GO:0002376 immune system process	-3.41191	11.7319	6.28824	30198	78	132	4	3.0303	1.49202	2625|3659|5971|6693	GATA3|IRF1|RELB|SPN	-1.64417	0	13	0	0	-7.20345	24.0813
1	-3.39293	GO:0002294	M1	1	0	GO Biological Processes	19	CD4-positive, alpha-beta T cell differentiation involved in immune response	19_GO:0002376 immune system process	-3.39293	20.7975	7.53958	30198	33	132	3	2.27273	1.29716	2625|5971|6693	GATA3|RELB|SPN	-1.63175	0	13	0	0	-7.20345	24.0813
1	-3.39293	GO:0042093	M1	1	0	GO Biological Processes	19	T-helper cell differentiation	19_GO:0002376 immune system process	-3.39293	20.7975	7.53958	30198	33	132	3	2.27273	1.29716	2625|5971|6693	GATA3|RELB|SPN	-1.63175	0	13	0	0	-7.20345	24.0813
1	-3.3542	GO:0002287	M1	1	0	GO Biological Processes	19	alpha-beta T cell activation involved in immune response	19_GO:0002376 immune system process	-3.3542	20.1858	7.41663	30198	34	132	3	2.27273	1.29716	2625|5971|6693	GATA3|RELB|SPN	-1.60741	0	13	0	0	-7.20345	24.0813
1	-3.3542	GO:0002293	M1	1	0	GO Biological Processes	19	alpha-beta T cell differentiation involved in immune response	19_GO:0002376 immune system process	-3.3542	20.1858	7.41663	30198	34	132	3	2.27273	1.29716	2625|5971|6693	GATA3|RELB|SPN	-1.60741	0	13	0	0	-7.20345	24.0813
1	-3.33762	GO:0002250	M1	1	0	GO Biological Processes	19	adaptive immune response	19_GO:0002376 immune system process	-3.33762	3.63709	4.42856	30198	629	132	10	7.57576	2.30313	1439|1520|2207|2625|3635|5971|6693|10859|27242|89790	CSF2RB|CTSS|FCER1G|GATA3|INPP5D|RELB|SPN|LILRB1|TNFRSF21|SIGLEC10	-1.59398	0	13	0	0	-7.20345	24.0813
1	-3.1717	GO:0002460	M1	1	0	GO Biological Processes	19	adaptive immune response based on somatic recombination of immune receptors built from immunoglobulin superfamily domains	19_GO:0002376 immune system process	-3.1717	5.71932	4.86362	30198	240	132	6	4.54545	1.81301	1439|2207|2625|3635|5971|6693	CSF2RB|FCER1G|GATA3|INPP5D|RELB|SPN	-1.47397	0	13	0	0	-7.20345	24.0813
1	-3.11312	GO:0043367	M1	1	0	GO Biological Processes	19	CD4-positive, alpha-beta T cell differentiation	19_GO:0002376 immune system process	-3.11312	16.7395	6.68219	30198	41	132	3	2.27273	1.29716	2625|5971|6693	GATA3|RELB|SPN	-1.43732	0	13	0	0	-7.20345	24.0813
1	-2.96652	GO:0035710	M1	1	0	GO Biological Processes	19	CD4-positive, alpha-beta T cell activation	19_GO:0002376 immune system process	-2.96652	14.92	6.26022	30198	46	132	3	2.27273	1.29716	2625|5971|6693	GATA3|RELB|SPN	-1.31286	0	13	0	0	-7.20345	24.0813
1	-2.12941	GO:0002443	M1	1	0	GO Biological Processes	19	leukocyte mediated immunity	19_GO:0002376 immune system process	-2.12941	4.14443	3.47722	30198	276	132	5	3.78788	1.6616	1113|1439|2207|2625|3635	CHGA|CSF2RB|FCER1G|GATA3|INPP5D	-0.639822	0	13	0	0	-7.20345	24.0813
1	-2.0993	GO:0019882	M1	1	0	GO Biological Processes	19	antigen processing and presentation	19_GO:0002376 immune system process	-2.0993	7.37977	4.0828	30198	93	132	3	2.27273	1.29716	1520|2207|5971	CTSS|FCER1G|RELB	-0.616621	0	13	0	0	-7.20345	24.0813
1	-7.04082	GO:1902107	M1	1	0	GO Biological Processes	19	positive regulation of leukocyte differentiation	19_GO:0002376 immune system process	-7.04082	11.6325	9.40028	30198	177	132	9	6.81818	2.19388	558|1960|2625|3071|3142|3635|7040|7305|11221	AXL|EGR3|GATA3|NCKAP1L|HLX|INPP5D|TGFB1|TYROBP|DUSP10	-4.4476	0	14	1	1	-7.04082	62.3926
1	-7.04082	GO:1903708	M1	1	0	GO Biological Processes	19	positive regulation of hemopoiesis	19_GO:0002376 immune system process	-7.04082	11.6325	9.40028	30198	177	132	9	6.81818	2.19388	558|1960|2625|3071|3142|3635|7040|7305|11221	AXL|EGR3|GATA3|NCKAP1L|HLX|INPP5D|TGFB1|TYROBP|DUSP10	-4.4476	0	14	0	0	-7.04082	62.3926
1	-6.94763	GO:1902105	M1	1	0	GO Biological Processes	19	regulation of leukocyte differentiation	19_GO:0002376 immune system process	-6.94763	8.22386	8.41557	30198	306	132	11	8.33333	2.40563	558|1960|2625|3071|3142|3635|3659|7040|7305|10859|11221	AXL|EGR3|GATA3|NCKAP1L|HLX|INPP5D|IRF1|TGFB1|TYROBP|LILRB1|DUSP10	-4.39341	0	14	0	0	-7.04082	62.3926
1	-6.78984	GO:0051251	M1	1	0	GO Biological Processes	19	positive regulation of lymphocyte activation	19_GO:0002376 immune system process	-6.78984	7.02116	7.94036	30198	391	132	12	9.09091	2.50219	558|1960|2625|3071|3142|3485|3635|7040|7305|10859|11221|29108	AXL|EGR3|GATA3|NCKAP1L|HLX|IGFBP2|INPP5D|TGFB1|TYROBP|LILRB1|DUSP10|PYCARD	-4.28339	0	14	0	0	-7.04082	62.3926
1	-6.73964	GO:0002819	M1	1	0	GO Biological Processes	19	regulation of adaptive immune response	19_GO:0002376 immune system process	-6.73964	10.7237	8.95592	30198	192	132	9	6.81818	2.19388	962|2625|3071|3142|3659|7040|10859|11221|29108	CD48|GATA3|NCKAP1L|HLX|IRF1|TGFB1|LILRB1|DUSP10|PYCARD	-4.25092	0	14	0	0	-7.04082	62.3926
1	-6.68396	GO:1903706	M1	1	0	GO Biological Processes	19	regulation of hemopoiesis	19_GO:0002376 immune system process	-6.68396	6.86318	7.82169	30198	400	132	12	9.09091	2.50219	558|1960|2625|3071|3142|3635|3659|5916|7040|7305|10859|11221	AXL|EGR3|GATA3|NCKAP1L|HLX|INPP5D|IRF1|RARG|TGFB1|TYROBP|LILRB1|DUSP10	-4.21228	0	14	0	0	-7.04082	62.3926
1	-6.23426	GO:0002696	M1	1	0	GO Biological Processes	19	positive regulation of leukocyte activation	19_GO:0002376 immune system process	-6.23426	6.22511	7.32405	30198	441	132	12	9.09091	2.50219	558|1960|2625|3071|3142|3485|3635|7040|7305|10859|11221|29108	AXL|EGR3|GATA3|NCKAP1L|HLX|IGFBP2|INPP5D|TGFB1|TYROBP|LILRB1|DUSP10|PYCARD	-3.85948	0	14	0	0	-7.04082	62.3926
1	-6.06189	GO:0050867	M1	1	0	GO Biological Processes	19	positive regulation of cell activation	19_GO:0048518 positive regulation of biological process	-6.06189	5.99405	7.13585	30198	458	132	12	9.09091	2.50219	558|1960|2625|3071|3142|3485|3635|7040|7305|10859|11221|29108	AXL|EGR3|GATA3|NCKAP1L|HLX|IGFBP2|INPP5D|TGFB1|TYROBP|LILRB1|DUSP10|PYCARD	-3.72546	0	14	0	0	-7.04082	62.3926
1	-5.84652	GO:0045621	M1	1	0	GO Biological Processes	19	positive regulation of lymphocyte differentiation	19_GO:0002376 immune system process	-5.84652	12.7096	8.72724	30198	126	132	7	5.30303	1.95049	558|1960|2625|3071|3142|3635|11221	AXL|EGR3|GATA3|NCKAP1L|HLX|INPP5D|DUSP10	-3.55645	0	14	0	0	-7.04082	62.3926
1	-5.50004	GO:0045619	M1	1	0	GO Biological Processes	19	regulation of lymphocyte differentiation	19_GO:0002376 immune system process	-5.50004	9.06031	7.61599	30198	202	132	8	6.06061	2.0768	558|1960|2625|3071|3142|3635|3659|11221	AXL|EGR3|GATA3|NCKAP1L|HLX|INPP5D|IRF1|DUSP10	-3.2666	0	14	0	0	-7.04082	62.3926
1	-4.91246	GO:0050870	M1	1	0	GO Biological Processes	19	positive regulation of T cell activation	19_GO:0002376 immune system process	-4.91246	7.53161	6.77361	30198	243	132	8	6.06061	2.0768	1960|2625|3071|3142|3485|10859|11221|29108	EGR3|GATA3|NCKAP1L|HLX|IGFBP2|LILRB1|DUSP10|PYCARD	-2.7622	0	14	0	0	-7.04082	62.3926
1	-4.88176	GO:0046643	M1	1	0	GO Biological Processes	19	regulation of gamma-delta T cell activation	19_GO:0002376 immune system process	-4.88176	62.3926	13.4938	30198	11	132	3	2.27273	1.29716	1960|3071|10859	EGR3|NCKAP1L|LILRB1	-2.74269	0	14	0	0	-7.04082	62.3926
1	-4.64188	GO:1903039	M1	1	0	GO Biological Processes	19	positive regulation of leukocyte cell-cell adhesion	19_GO:0048518 positive regulation of biological process	-4.64188	6.90635	6.39879	30198	265	132	8	6.06061	2.0768	1960|2625|3071|3142|3485|10859|11221|29108	EGR3|GATA3|NCKAP1L|HLX|IGFBP2|LILRB1|DUSP10|PYCARD	-2.56895	0	14	0	0	-7.04082	62.3926
1	-4.1418	GO:0022409	M1	1	0	GO Biological Processes	19	positive regulation of cell-cell adhesion	19_GO:0048518 positive regulation of biological process	-4.1418	5.86597	5.72458	30198	312	132	8	6.06061	2.0768	1960|2625|3071|3142|3485|10859|11221|29108	EGR3|GATA3|NCKAP1L|HLX|IGFBP2|LILRB1|DUSP10|PYCARD	-2.17975	0	14	0	0	-7.04082	62.3926
1	-4.12405	GO:2001185	M1	1	0	GO Biological Processes	19	regulation of CD8-positive, alpha-beta T cell activation	19_GO:0002376 immune system process	-4.12405	36.122	10.1469	30198	19	132	3	2.27273	1.29716	3071|3659|10859	NCKAP1L|IRF1|LILRB1	-2.17189	0	14	0	0	-7.04082	62.3926
1	-3.95855	GO:0046634	M1	1	0	GO Biological Processes	19	regulation of alpha-beta T cell activation	19_GO:0002376 immune system process	-3.95855	10.6903	6.65338	30198	107	132	5	3.78788	1.6616	2625|3071|3142|3659|10859	GATA3|NCKAP1L|HLX|IRF1|LILRB1	-2.05866	0	14	0	0	-7.04082	62.3926
1	-3.946	GO:0045580	M1	1	0	GO Biological Processes	19	regulation of T cell differentiation	19_GO:0002376 immune system process	-3.946	7.98044	6.08316	30198	172	132	6	4.54545	1.81301	1960|2625|3071|3142|3659|11221	EGR3|GATA3|NCKAP1L|HLX|IRF1|DUSP10	-2.04835	0	14	0	0	-7.04082	62.3926
1	-3.86508	GO:0002698	M1	1	0	GO Biological Processes	19	negative regulation of immune effector process	19_GO:0002376 immune system process	-3.86508	10.2131	6.47235	30198	112	132	5	3.78788	1.6616	3071|3142|7040|10859|11221	NCKAP1L|HLX|TGFB1|LILRB1|DUSP10	-1.99706	0	14	0	0	-7.04082	62.3926
1	-3.84694	GO:0045582	M1	1	0	GO Biological Processes	19	positive regulation of T cell differentiation	19_GO:0002376 immune system process	-3.84694	10.1227	6.43751	30198	113	132	5	3.78788	1.6616	1960|2625|3071|3142|11221	EGR3|GATA3|NCKAP1L|HLX|DUSP10	-1.98353	0	14	0	0	-7.04082	62.3926
1	-3.79911	GO:0050777	M1	1	0	GO Biological Processes	19	negative regulation of immune response	19_GO:0002376 immune system process	-3.79911	7.50075	5.84454	30198	183	132	6	4.54545	1.81301	3071|3142|3635|4938|10859|11221	NCKAP1L|HLX|INPP5D|OAS1|LILRB1|DUSP10	-1.94184	0	14	0	0	-7.04082	62.3926
1	-3.62635	GO:0045785	M1	1	0	GO Biological Processes	19	positive regulation of cell adhesion	19_GO:0048518 positive regulation of biological process	-3.62635	4.37145	4.88633	30198	471	132	9	6.81818	2.19388	1960|2625|3071|3142|3485|3678|10859|11221|29108	EGR3|GATA3|NCKAP1L|HLX|IGFBP2|ITGA5|LILRB1|DUSP10|PYCARD	-1.81523	0	14	0	0	-7.04082	62.3926
1	-3.43293	GO:0002828	M1	1	0	GO Biological Processes	19	regulation of type 2 immune response	19_GO:0002376 immune system process	-3.43293	21.4474	7.66807	30198	32	132	3	2.27273	1.29716	1893|2625|3142	ECM1|GATA3|HLX	-1.65854	0	14	0	0	-7.04082	62.3926
1	-2.95711	GO:1902106	M1	1	0	GO Biological Processes	19	negative regulation of leukocyte differentiation	19_GO:0002376 immune system process	-2.95711	8.88438	5.31092	30198	103	132	4	3.0303	1.49202	3142|3635|3659|10859	HLX|INPP5D|IRF1|LILRB1	-1.30724	0	14	0	0	-7.04082	62.3926
1	-2.95479	GO:0002822	M1	1	0	GO Biological Processes	19	regulation of adaptive immune response based on somatic recombination of immune receptors built from immunoglobulin superfamily domains	19_GO:0002376 immune system process	-2.95479	6.46251	4.82944	30198	177	132	5	3.78788	1.6616	2625|3071|3142|7040|10859	GATA3|NCKAP1L|HLX|TGFB1|LILRB1	-1.30617	0	14	0	0	-7.04082	62.3926
1	-2.89579	GO:1903707	M1	1	0	GO Biological Processes	19	negative regulation of hemopoiesis	19_GO:0002376 immune system process	-2.89579	8.55225	5.18539	30198	107	132	4	3.0303	1.49202	3142|3635|3659|10859	HLX|INPP5D|IRF1|LILRB1	-1.26198	0	14	0	0	-7.04082	62.3926
1	-2.81169	GO:0043370	M1	1	0	GO Biological Processes	19	regulation of CD4-positive, alpha-beta T cell differentiation	19_GO:0002376 immune system process	-2.81169	13.1984	5.8334	30198	52	132	3	2.27273	1.29716	2625|3071|3142	GATA3|NCKAP1L|HLX	-1.19571	0	14	0	0	-7.04082	62.3926
1	-2.47817	GO:2000514	M1	1	0	GO Biological Processes	19	regulation of CD4-positive, alpha-beta T cell activation	19_GO:0002376 immune system process	-2.47817	10.0929	4.97381	30198	68	132	3	2.27273	1.29716	2625|3071|3142	GATA3|NCKAP1L|HLX	-0.922934	0	14	0	0	-7.04082	62.3926
1	-2.46024	GO:0046637	M1	1	0	GO Biological Processes	19	regulation of alpha-beta T cell differentiation	19_GO:0002376 immune system process	-2.46024	9.94664	4.92973	30198	69	132	3	2.27273	1.29716	2625|3071|3142	GATA3|NCKAP1L|HLX	-0.910694	0	14	0	0	-7.04082	62.3926
1	-2.35831	GO:0045824	M1	1	0	GO Biological Processes	19	negative regulation of innate immune response	19_GO:0044419 biological process involved in interspecies interaction between organisms	-2.35831	9.15091	4.68294	30198	75	132	3	2.27273	1.29716	4938|10859|11221	OAS1|LILRB1|DUSP10	-0.824792	0	14	0	0	-7.04082	62.3926
1	-2.20688	GO:0001910	M1	1	0	GO Biological Processes	19	regulation of leukocyte mediated cytotoxicity	19_GO:0002376 immune system process	-2.20688	8.07433	4.32762	30198	85	132	3	2.27273	1.29716	3071|7305|10859	NCKAP1L|TYROBP|LILRB1	-0.704031	0	14	0	0	-7.04082	62.3926
1	-2.16526	GO:0002709	M1	1	0	GO Biological Processes	19	regulation of T cell mediated immunity	19_GO:0002376 immune system process	-2.16526	7.79907	4.2322	30198	88	132	3	2.27273	1.29716	2625|3071|10859	GATA3|NCKAP1L|LILRB1	-0.667771	0	14	0	0	-7.04082	62.3926
1	-2.13018	GO:0002706	M1	1	0	GO Biological Processes	19	regulation of lymphocyte mediated immunity	19_GO:0002376 immune system process	-2.13018	5.22909	3.71766	30198	175	132	4	3.0303	1.49202	2625|3071|7040|10859	GATA3|NCKAP1L|TGFB1|LILRB1	-0.639822	0	14	0	0	-7.04082	62.3926
1	-2.03719	GO:0034101	M1	1	0	GO Biological Processes	19	erythrocyte homeostasis	19_GO:0002376 immune system process	-2.03719	7.00325	3.94409	30198	98	132	3	2.27273	1.29716	558|2625|3071	AXL|GATA3|NCKAP1L	-0.568831	0	14	0	0	-7.04082	62.3926
1	-2.01333	GO:0031341	M1	1	0	GO Biological Processes	19	regulation of cell killing	19_GO:0050789 regulation of biological process	-2.01333	6.86318	3.89131	30198	100	132	3	2.27273	1.29716	3071|7305|10859	NCKAP1L|TYROBP|LILRB1	-0.548276	0	14	0	0	-7.04082	62.3926
1	-6.85398	GO:0009617	M1	1	0	GO Biological Processes	19	response to bacterium	19_GO:0044419 biological process involved in interspecies interaction between organisms	-6.85398	5.0005	7.26006	30198	732	132	16	12.1212	2.84072	133|558|650|1113|1439|2207|4069|4938|6693|7040|9572|10859|11221|29108|81035|219972	ADM|AXL|BMP2|CHGA|CSF2RB|FCER1G|LYZ|OAS1|SPN|TGFB1|NR1D1|LILRB1|DUSP10|PYCARD|COLEC12|MPEG1	-4.3195	0	15	1	1	-6.85398	49.0227
1	-4.96466	GO:0071216	M1	1	0	GO Biological Processes	19	cellular response to biotic stimulus	19_GO:0050896 response to stimulus	-4.96466	7.65766	6.84681	30198	239	132	8	6.06061	2.0768	558|7040|7157|7466|9572|10859|29108|388325	AXL|TGFB1|TP53|WFS1|NR1D1|LILRB1|PYCARD|SCIMP	-2.80636	0	15	0	0	-6.85398	49.0227
1	-4.54232	GO:0032688	M1	1	0	GO Biological Processes	19	negative regulation of interferon-beta production	19_GO:0048519 negative regulation of biological process	-4.54232	49.0227	11.9084	30198	14	132	3	2.27273	1.29716	5971|10859|29108	RELB|LILRB1|PYCARD	-2.49135	0	15	0	0	-6.85398	49.0227
1	-4.08434	GO:0032496	M1	1	0	GO Biological Processes	19	response to lipopolysaccharide	19_GO:0044419 biological process involved in interspecies interaction between organisms	-4.08434	5.75529	5.64847	30198	318	132	8	6.06061	2.0768	133|558|1439|7040|9572|10859|11221|29108	ADM|AXL|CSF2RB|TGFB1|NR1D1|LILRB1|DUSP10|PYCARD	-2.14216	0	15	0	0	-6.85398	49.0227
1	-3.89288	GO:0002237	M1	1	0	GO Biological Processes	19	response to molecule of bacterial origin	19_GO:0044419 biological process involved in interspecies interaction between organisms	-3.89288	5.39877	5.39665	30198	339	132	8	6.06061	2.0768	133|558|1439|7040|9572|10859|11221|29108	ADM|AXL|CSF2RB|TGFB1|NR1D1|LILRB1|DUSP10|PYCARD	-2.01269	0	15	0	0	-6.85398	49.0227
1	-3.3542	GO:0032480	M1	1	0	GO Biological Processes	19	negative regulation of type I interferon production	19_GO:0048519 negative regulation of biological process	-3.3542	20.1858	7.41663	30198	34	132	3	2.27273	1.29716	5971|10859|29108	RELB|LILRB1|PYCARD	-1.60741	0	15	0	0	-6.85398	49.0227
1	-3.31666	GO:0097028	M1	1	0	GO Biological Processes	19	dendritic cell differentiation	19_GO:0002376 immune system process	-3.31666	19.6091	7.29883	30198	35	132	3	2.27273	1.29716	558|5971|10859	AXL|RELB|LILRB1	-1.57922	0	15	0	0	-6.85398	49.0227
1	-2.72119	GO:0071222	M1	1	0	GO Biological Processes	19	cellular response to lipopolysaccharide	19_GO:0044419 biological process involved in interspecies interaction between organisms	-2.72119	5.71932	4.43689	30198	200	132	5	3.78788	1.6616	558|7040|9572|10859|29108	AXL|TGFB1|NR1D1|LILRB1|PYCARD	-1.12234	0	15	0	0	-6.85398	49.0227
1	-2.61142	GO:0071219	M1	1	0	GO Biological Processes	19	cellular response to molecule of bacterial origin	19_GO:0044419 biological process involved in interspecies interaction between organisms	-2.61142	5.39558	4.25555	30198	212	132	5	3.78788	1.6616	558|7040|9572|10859|29108	AXL|TGFB1|NR1D1|LILRB1|PYCARD	-1.03863	0	15	0	0	-6.85398	49.0227
1	-2.34219	GO:0006970	M1	1	0	GO Biological Processes	19	response to osmotic stress	19_GO:0050896 response to stimulus	-2.34219	9.0305	4.6445	30198	76	132	3	2.27273	1.29716	5971|7157|29108	RELB|TP53|PYCARD	-0.811555	0	15	0	0	-6.85398	49.0227
1	-2.17023	GO:0071396	M1	1	0	GO Biological Processes	19	cellular response to lipid	19_GO:0050896 response to stimulus	-2.17023	3.18372	3.27242	30198	503	132	7	5.30303	1.95049	558|5916|7040|9572|10859|29108|81285	AXL|RARG|TGFB1|NR1D1|LILRB1|PYCARD|OR51E2	-0.670069	0	15	0	0	-6.85398	49.0227
1	-6.74734	GO:0030335	M1	1	0	GO Biological Processes	19	positive regulation of cell migration	19_GO:0040011 locomotion	-6.74734	5.71932	7.4693	30198	560	132	14	10.6061	2.68006	650|719|1436|1839|2625|3071|3678|6693|7040|8482|29108|57608|57715|58191	BMP2|C3AR1|CSF1R|HBEGF|GATA3|NCKAP1L|ITGA5|SPN|TGFB1|SEMA7A|PYCARD|JCAD|SEMA4G|CXCL16	-4.25092	0	16	1	1	-6.74734	13.4572
1	-6.52761	GO:2000147	M1	1	0	GO Biological Processes	19	positive regulation of cell motility	19_GO:0040011 locomotion	-6.52761	5.48428	7.25072	30198	584	132	14	10.6061	2.68006	650|719|1436|1839|2625|3071|3678|6693|7040|8482|29108|57608|57715|58191	BMP2|C3AR1|CSF1R|HBEGF|GATA3|NCKAP1L|ITGA5|SPN|TGFB1|SEMA7A|PYCARD|JCAD|SEMA4G|CXCL16	-4.08028	0	16	0	0	-6.74734	13.4572
1	-6.41304	GO:0051272	M1	1	0	GO Biological Processes	19	positive regulation of cellular component movement	19_GO:0051179 localization	-6.41304	5.36485	7.13731	30198	597	132	14	10.6061	2.68006	650|719|1436|1839|2625|3071|3678|6693|7040|8482|29108|57608|57715|58191	BMP2|C3AR1|CSF1R|HBEGF|GATA3|NCKAP1L|ITGA5|SPN|TGFB1|SEMA7A|PYCARD|JCAD|SEMA4G|CXCL16	-3.98878	0	16	0	0	-6.74734	13.4572
1	-6.39568	GO:0040017	M1	1	0	GO Biological Processes	19	positive regulation of locomotion	19_GO:0040011 locomotion	-6.39568	5.34694	7.12016	30198	599	132	14	10.6061	2.68006	650|719|1436|1839|2625|3071|3678|6693|7040|8482|29108|57608|57715|58191	BMP2|C3AR1|CSF1R|HBEGF|GATA3|NCKAP1L|ITGA5|SPN|TGFB1|SEMA7A|PYCARD|JCAD|SEMA4G|CXCL16	-3.97884	0	16	0	0	-6.74734	13.4572
1	-4.28823	GO:0043408	M1	1	0	GO Biological Processes	19	regulation of MAPK cascade	19_GO:0023052 signaling	-4.28823	3.99022	5.25707	30198	688	132	12	9.09091	2.50219	650|1436|7040|7345|7805|8482|11221|29108|56005|57608|195827|388325	BMP2|CSF1R|TGFB1|UCHL1|LAPTM5|SEMA7A|DUSP10|PYCARD|MYDGF|JCAD|PRXL2C|SCIMP	-2.28807	0	16	0	0	-6.74734	13.4572
1	-4.25532	GO:0070374	M1	1	0	GO Biological Processes	19	positive regulation of ERK1 and ERK2 cascade	19_GO:0023052 signaling	-4.25532	7.24619	6.17517	30198	221	132	7	5.30303	1.95049	650|1436|7040|8482|29108|195827|388325	BMP2|CSF1R|TGFB1|SEMA7A|PYCARD|PRXL2C|SCIMP	-2.26353	0	16	0	0	-6.74734	13.4572
1	-4.19502	GO:0043410	M1	1	0	GO Biological Processes	19	positive regulation of MAPK cascade	19_GO:0023052 signaling	-4.19502	4.64985	5.40837	30198	492	132	10	7.57576	2.30313	650|1436|7040|7805|8482|29108|56005|57608|195827|388325	BMP2|CSF1R|TGFB1|LAPTM5|SEMA7A|PYCARD|MYDGF|JCAD|PRXL2C|SCIMP	-2.21684	0	16	0	0	-6.74734	13.4572
1	-4.1418	GO:0070372	M1	1	0	GO Biological Processes	19	regulation of ERK1 and ERK2 cascade	19_GO:0023052 signaling	-4.1418	5.86597	5.72458	30198	312	132	8	6.06061	2.0768	650|1436|7040|8482|11221|29108|195827|388325	BMP2|CSF1R|TGFB1|SEMA7A|DUSP10|PYCARD|PRXL2C|SCIMP	-2.17975	0	16	0	0	-6.74734	13.4572
1	-3.98331	GO:0001934	M1	1	0	GO Biological Processes	19	positive regulation of protein phosphorylation	19_GO:0048518 positive regulation of biological process	-3.98331	3.70482	4.93952	30198	741	132	12	9.09091	2.50219	187|595|650|1436|1839|3071|3678|7040|7157|8482|30844|56005	APLNR|CCND1|BMP2|CSF1R|HBEGF|NCKAP1L|ITGA5|TGFB1|TP53|SEMA7A|EHD4|MYDGF	-2.07438	0	16	0	0	-6.74734	13.4572
1	-3.73562	GO:0050731	M1	1	0	GO Biological Processes	19	positive regulation of peptidyl-tyrosine phosphorylation	19_GO:0048518 positive regulation of biological process	-3.73562	7.30126	5.74254	30198	188	132	6	4.54545	1.81301	1436|1839|3678|7040|7157|30844	CSF1R|HBEGF|ITGA5|TGFB1|TP53|EHD4	-1.90203	0	16	0	0	-6.74734	13.4572
1	-3.3085	GO:0050920	M1	1	0	GO Biological Processes	19	regulation of chemotaxis	19_GO:0040011 locomotion	-3.3085	6.07361	5.07276	30198	226	132	6	4.54545	1.81301	719|1436|3071|7040|8482|57715	C3AR1|CSF1R|NCKAP1L|TGFB1|SEMA7A|SEMA4G	-1.5726	0	16	0	0	-6.74734	13.4572
1	-3.25079	GO:0034103	M1	1	0	GO Biological Processes	19	regulation of tissue remodeling	19_GO:0032501 multicellular organismal process	-3.25079	10.6406	5.93218	30198	86	132	4	3.0303	1.49202	1436|3635|7040|7157	CSF1R|INPP5D|TGFB1|TP53	-1.52699	0	16	0	0	-6.74734	13.4572
1	-3.12273	GO:0002244	M1	1	0	GO Biological Processes	19	hematopoietic progenitor cell differentiation	19_GO:0002376 immune system process	-3.12273	9.83969	5.65705	30198	93	132	4	3.0303	1.49202	1436|2625|7040|7157	CSF1R|GATA3|TGFB1|TP53	-1.4429	0	16	0	0	-6.74734	13.4572
1	-3.00898	GO:0050730	M1	1	0	GO Biological Processes	19	regulation of peptidyl-tyrosine phosphorylation	19_GO:0008152 metabolic process	-3.00898	5.3203	4.61773	30198	258	132	6	4.54545	1.81301	1436|1839|3678|7040|7157|30844	CSF1R|HBEGF|ITGA5|TGFB1|TP53|EHD4	-1.34503	0	16	0	0	-6.74734	13.4572
1	-2.83612	GO:0071622	M1	1	0	GO Biological Processes	19	regulation of granulocyte chemotaxis	19_GO:0040011 locomotion	-2.83612	13.4572	5.8995	30198	51	132	3	2.27273	1.29716	719|1436|3071	C3AR1|CSF1R|NCKAP1L	-1.2131	0	16	0	0	-6.74734	13.4572
1	-2.47094	GO:0050921	M1	1	0	GO Biological Processes	19	positive regulation of chemotaxis	19_GO:0040011 locomotion	-2.47094	6.53636	4.3505	30198	140	132	4	3.0303	1.49202	719|1436|3071|7040	C3AR1|CSF1R|NCKAP1L|TGFB1	-0.916721	0	16	0	0	-6.74734	13.4572
1	-2.23494	GO:0033674	M1	1	0	GO Biological Processes	19	positive regulation of kinase activity	19_GO:0048518 positive regulation of biological process	-2.23494	3.27487	3.36045	30198	489	132	7	5.30303	1.95049	558|595|650|1436|1839|3071|7040	AXL|CCND1|BMP2|CSF1R|HBEGF|NCKAP1L|TGFB1	-0.723025	0	16	0	0	-6.74734	13.4572
1	-2.14744	GO:0045216	M1	1	0	GO Biological Processes	19	cell-cell junction organization	19_GO:0009987 cellular process	-2.14744	5.28954	3.74907	30198	173	132	4	3.0303	1.49202	1010|1436|6624|7040	CDH12|CSF1R|FSCN1|TGFB1	-0.652593	0	16	0	0	-6.74734	13.4572
1	-2.08659	GO:0002690	M1	1	0	GO Biological Processes	19	positive regulation of leukocyte chemotaxis	19_GO:0040011 locomotion	-2.08659	7.30126	4.05425	30198	94	132	3	2.27273	1.29716	719|1436|3071	C3AR1|CSF1R|NCKAP1L	-0.606466	0	16	0	0	-6.74734	13.4572
1	-2.02957	GO:0045860	M1	1	0	GO Biological Processes	19	positive regulation of protein kinase activity	19_GO:0048518 positive regulation of biological process	-2.02957	3.35608	3.17874	30198	409	132	6	4.54545	1.81301	595|650|1436|1839|3071|7040	CCND1|BMP2|CSF1R|HBEGF|NCKAP1L|TGFB1	-0.562038	0	16	0	0	-6.74734	13.4572
1	-6.29341	GO:0002697	M1	1	0	GO Biological Processes	19	regulation of immune effector process	19_GO:0002376 immune system process	-6.29341	7.06882	7.63214	30198	356	132	11	8.33333	2.40563	2219|2625|3071|3142|7040|7305|7805|8482|10859|11221|388325	FCN1|GATA3|NCKAP1L|HLX|TGFB1|TYROBP|LAPTM5|SEMA7A|LILRB1|DUSP10|SCIMP	-3.90506	0	17	1	1	-6.29341	57.1932
1	-6.10004	GO:0010935	M1	1	0	GO Biological Processes	19	regulation of macrophage cytokine production	19_GO:0002376 immune system process	-6.10004	53.8289	14.4364	30198	17	132	4	3.0303	1.49202	7040|7805|8482|10859	TGFB1|LAPTM5|SEMA7A|LILRB1	-3.7512	0	17	0	0	-6.29341	57.1932
1	-5.79516	GO:0002699	M1	1	0	GO Biological Processes	19	positive regulation of immune effector process	19_GO:0002376 immune system process	-5.79516	8.26889	7.63146	30198	249	132	9	6.81818	2.19388	2219|2625|3142|7040|7305|7805|8482|10859|388325	FCN1|GATA3|HLX|TGFB1|TYROBP|LAPTM5|SEMA7A|LILRB1|SCIMP	-3.51596	0	17	0	0	-6.29341	57.1932
1	-5.32686	GO:0002718	M1	1	0	GO Biological Processes	19	regulation of cytokine production involved in immune response	19_GO:0002376 immune system process	-5.32686	14.0065	8.54518	30198	98	132	6	4.54545	1.81301	2625|7040|7805|8482|10859|388325	GATA3|TGFB1|LAPTM5|SEMA7A|LILRB1|SCIMP	-3.10765	0	17	0	0	-6.29341	57.1932
1	-4.90797	GO:0002720	M1	1	0	GO Biological Processes	19	positive regulation of cytokine production involved in immune response	19_GO:0002376 immune system process	-4.90797	16.8215	8.65435	30198	68	132	5	3.78788	1.6616	2625|7805|8482|10859|388325	GATA3|LAPTM5|SEMA7A|LILRB1|SCIMP	-2.76167	0	17	0	0	-6.29341	57.1932
1	-4.82058	GO:0002702	M1	1	0	GO Biological Processes	19	positive regulation of production of molecular mediator of immune response	19_GO:0002376 immune system process	-4.82058	11.4386	7.59173	30198	120	132	6	4.54545	1.81301	2625|7040|7805|8482|10859|388325	GATA3|TGFB1|LAPTM5|SEMA7A|LILRB1|SCIMP	-2.68979	0	17	0	0	-6.29341	57.1932
1	-4.75821	GO:0060907	M1	1	0	GO Biological Processes	19	positive regulation of macrophage cytokine production	19_GO:0002376 immune system process	-4.75821	57.1932	12.9004	30198	12	132	3	2.27273	1.29716	7805|8482|10859	LAPTM5|SEMA7A|LILRB1	-2.64971	0	17	0	0	-6.29341	57.1932
1	-4.46445	GO:0032689	M1	1	0	GO Biological Processes	19	negative regulation of interferon-gamma production	19_GO:0048519 negative regulation of biological process	-4.46445	21.7879	8.93262	30198	42	132	4	3.0303	1.49202	558|2625|7805|10859	AXL|GATA3|LAPTM5|LILRB1	-2.42288	0	17	0	0	-6.29341	57.1932
1	-4.01632	GO:0002700	M1	1	0	GO Biological Processes	19	regulation of production of molecular mediator of immune response	19_GO:0002376 immune system process	-4.01632	8.21938	6.19875	30198	167	132	6	4.54545	1.81301	2625|7040|7805|8482|10859|388325	GATA3|TGFB1|LAPTM5|SEMA7A|LILRB1|SCIMP	-2.09345	0	17	0	0	-6.29341	57.1932
1	-3.92702	GO:0061081	M1	1	0	GO Biological Processes	19	positive regulation of myeloid leukocyte cytokine production involved in immune response	19_GO:0002376 immune system process	-3.92702	31.1963	9.38783	30198	22	132	3	2.27273	1.29716	7805|8482|10859	LAPTM5|SEMA7A|LILRB1	-2.0338	0	17	0	0	-6.29341	57.1932
1	-3.7761	GO:0032649	M1	1	0	GO Biological Processes	19	regulation of interferon-gamma production	19_GO:0032501 multicellular organismal process	-3.7761	9.77661	6.30238	30198	117	132	5	3.78788	1.6616	558|2625|7805|10859|29108	AXL|GATA3|LAPTM5|LILRB1|PYCARD	-1.92885	0	17	0	0	-6.29341	57.1932
1	-3.7692	GO:0032655	M1	1	0	GO Biological Processes	19	regulation of interleukin-12 production	19_GO:0032501 multicellular organismal process	-3.7692	14.5253	7.12051	30198	63	132	4	3.0303	1.49202	3659|7805|10859|388325	IRF1|LAPTM5|LILRB1|SCIMP	-1.9259	0	17	0	0	-6.29341	57.1932
1	-3.08232	GO:0032735	M1	1	0	GO Biological Processes	19	positive regulation of interleukin-12 production	19_GO:0048518 positive regulation of biological process	-3.08232	16.3409	6.59204	30198	42	132	3	2.27273	1.29716	3659|7805|388325	IRF1|LAPTM5|SCIMP	-1.40918	0	17	0	0	-6.29341	57.1932
1	-6.17255	GO:0002009	M1	1	0	GO Biological Processes	19	morphogenesis of an epithelium	19_GO:0032502 developmental process	-6.17255	6.14155	7.25651	30198	447	132	12	9.09091	2.50219	133|187|650|1436|1839|2625|3678|5916|6497|6926|7040|54345	ADM|APLNR|BMP2|CSF1R|HBEGF|GATA3|ITGA5|RARG|SKI|TBX3|TGFB1|SOX18	-3.8044	0	18	1	1	-6.17255	29.8399
1	-5.97243	GO:0060562	M1	1	0	GO Biological Processes	19	epithelial tube morphogenesis	19_GO:0032502 developmental process	-5.97243	7.45188	7.52864	30198	307	132	10	7.57576	2.30313	133|187|650|1436|2625|5916|6497|6926|7040|54345	ADM|APLNR|BMP2|CSF1R|GATA3|RARG|SKI|TBX3|TGFB1|SOX18	-3.6571	0	18	0	0	-6.17255	29.8399
1	-5.18921	GO:0048729	M1	1	0	GO Biological Processes	19	tissue morphogenesis	19_GO:0032502 developmental process	-5.18921	4.92868	6.20095	30198	557	132	12	9.09091	2.50219	133|187|650|1436|1839|2625|3678|5916|6497|6926|7040|54345	ADM|APLNR|BMP2|CSF1R|HBEGF|GATA3|ITGA5|RARG|SKI|TBX3|TGFB1|SOX18	-2.99275	0	18	0	0	-6.17255	29.8399
1	-4.70006	GO:0003206	M1	1	0	GO Biological Processes	19	cardiac chamber morphogenesis	19_GO:0032502 developmental process	-4.70006	10.8939	7.37402	30198	126	132	6	4.54545	1.81301	187|650|2625|6926|7040|7157	APLNR|BMP2|GATA3|TBX3|TGFB1|TP53	-2.61229	0	18	0	0	-6.17255	29.8399
1	-4.32051	GO:0048598	M1	1	0	GO Biological Processes	19	embryonic morphogenesis	19_GO:0032502 developmental process	-4.32051	4.36892	5.40912	30198	576	132	11	8.33333	2.40563	133|187|2625|3142|3678|5916|6497|6926|7040|7157|54345	ADM|APLNR|GATA3|HLX|ITGA5|RARG|SKI|TBX3|TGFB1|TP53|SOX18	-2.3118	0	18	0	0	-6.17255	29.8399
1	-4.01632	GO:0003205	M1	1	0	GO Biological Processes	19	cardiac chamber development	19_GO:0032502 developmental process	-4.01632	8.21938	6.19875	30198	167	132	6	4.54545	1.81301	187|650|2625|6926|7040|7157	APLNR|BMP2|GATA3|TBX3|TGFB1|TP53	-2.09345	0	18	0	0	-6.17255	29.8399
1	-3.92097	GO:0003007	M1	1	0	GO Biological Processes	19	heart morphogenesis	19_GO:0032502 developmental process	-3.92097	6.40564	5.68675	30198	250	132	7	5.30303	1.95049	187|650|2625|6926|7040|7157|54345	APLNR|BMP2|GATA3|TBX3|TGFB1|TP53|SOX18	-2.03152	0	18	0	0	-6.17255	29.8399
1	-3.86771	GO:0003272	M1	1	0	GO Biological Processes	19	endocardial cushion formation	19_GO:0032502 developmental process	-3.86771	29.8399	9.16781	30198	23	132	3	2.27273	1.29716	187|650|6926	APLNR|BMP2|TBX3	-1.99706	0	18	0	0	-6.17255	29.8399
1	-3.80902	GO:0048568	M1	1	0	GO Biological Processes	19	embryonic organ development	19_GO:0032502 developmental process	-3.80902	4.62686	5.10713	30198	445	132	9	6.81818	2.19388	133|187|2625|3142|5916|6926|7040|7157|54345	ADM|APLNR|GATA3|HLX|RARG|TBX3|TGFB1|TP53|SOX18	-1.94971	0	18	0	0	-6.17255	29.8399
1	-3.32159	GO:0043009	M1	1	0	GO Biological Processes	19	chordate embryonic development	19_GO:0032502 developmental process	-3.32159	3.61982	4.41027	30198	632	132	10	7.57576	2.30313	133|650|2625|5362|5916|6497|6926|7040|7157|54345	ADM|BMP2|GATA3|PLXNA2|RARG|SKI|TBX3|TGFB1|TP53|SOX18	-1.5826	0	18	0	0	-6.17255	29.8399
1	-3.28026	GO:0003203	M1	1	0	GO Biological Processes	19	endocardial cushion morphogenesis	19_GO:0032502 developmental process	-3.28026	19.0644	7.18581	30198	36	132	3	2.27273	1.29716	187|650|6926	APLNR|BMP2|TBX3	-1.55045	0	18	0	0	-6.17255	29.8399
1	-3.21203	GO:0009792	M1	1	0	GO Biological Processes	19	embryo development ending in birth or egg hatching	19_GO:0032502 developmental process	-3.21203	3.50341	4.28527	30198	653	132	10	7.57576	2.30313	133|650|2625|5362|5916|6497|6926|7040|7157|54345	ADM|BMP2|GATA3|PLXNA2|RARG|SKI|TBX3|TGFB1|TP53|SOX18	-1.49488	0	18	0	0	-6.17255	29.8399
1	-3.21059	GO:0051145	M1	1	0	GO Biological Processes	19	smooth muscle cell differentiation	19_GO:0032502 developmental process	-3.21059	18.061	6.97287	30198	38	132	3	2.27273	1.29716	133|187|6926	ADM|APLNR|TBX3	-1.49488	0	18	0	0	-6.17255	29.8399
1	-3.19131	GO:0007507	M1	1	0	GO Biological Processes	19	heart development	19_GO:0032502 developmental process	-3.19131	3.80583	4.36343	30198	541	132	9	6.81818	2.19388	133|187|650|2625|4772|6926|7040|7157|54345	ADM|APLNR|BMP2|GATA3|NFATC1|TBX3|TGFB1|TP53|SOX18	-1.48298	0	18	0	0	-6.17255	29.8399
1	-3.13433	GO:0045165	M1	1	0	GO Biological Processes	19	cell fate commitment	19_GO:0032502 developmental process	-3.13433	5.62556	4.80687	30198	244	132	6	4.54545	1.81301	650|2625|6693|6926|7157|54345	BMP2|GATA3|SPN|TBX3|TP53|SOX18	-1.45043	0	18	0	0	-6.17255	29.8399
1	-2.96652	GO:0003197	M1	1	0	GO Biological Processes	19	endocardial cushion development	19_GO:0032502 developmental process	-2.96652	14.92	6.26022	30198	46	132	3	2.27273	1.29716	187|650|6926	APLNR|BMP2|TBX3	-1.31286	0	18	0	0	-6.17255	29.8399
1	-2.91088	GO:0003279	M1	1	0	GO Biological Processes	19	cardiac septum development	19_GO:0032502 developmental process	-2.91088	8.63293	5.21615	30198	106	132	4	3.0303	1.49202	187|2625|6926|7157	APLNR|GATA3|TBX3|TP53	-1.27219	0	18	0	0	-6.17255	29.8399
1	-2.83612	GO:0072132	M1	1	0	GO Biological Processes	19	mesenchyme morphogenesis	19_GO:0032502 developmental process	-2.83612	13.4572	5.8995	30198	51	132	3	2.27273	1.29716	187|650|6926	APLNR|BMP2|TBX3	-1.2131	0	18	0	0	-6.17255	29.8399
1	-2.73556	GO:0048562	M1	1	0	GO Biological Processes	19	embryonic organ morphogenesis	19_GO:0032502 developmental process	-2.73556	4.70081	4.21056	30198	292	132	6	4.54545	1.81301	187|2625|3142|5916|6926|54345	APLNR|GATA3|HLX|RARG|TBX3|SOX18	-1.13333	0	18	0	0	-6.17255	29.8399
1	-2.63575	GO:0003231	M1	1	0	GO Biological Processes	19	cardiac ventricle development	19_GO:0032502 developmental process	-2.63575	7.26263	4.66758	30198	126	132	4	3.0303	1.49202	187|2625|6926|7040	APLNR|GATA3|TBX3|TGFB1	-1.05658	0	18	0	0	-6.17255	29.8399
1	-2.57235	GO:0001947	M1	1	0	GO Biological Processes	19	heart looping	19_GO:0032502 developmental process	-2.57235	10.8939	5.20877	30198	63	132	3	2.27273	1.29716	187|6926|54345	APLNR|TBX3|SOX18	-1.00375	0	18	0	0	-6.17255	29.8399
1	-2.49639	GO:0061371	M1	1	0	GO Biological Processes	19	determination of heart left/right asymmetry	19_GO:0032502 developmental process	-2.49639	10.2436	5.01881	30198	67	132	3	2.27273	1.29716	187|6926|54345	APLNR|TBX3|SOX18	-0.939123	0	18	0	0	-6.17255	29.8399
1	-2.46024	GO:0003143	M1	1	0	GO Biological Processes	19	embryonic heart tube morphogenesis	19_GO:0032502 developmental process	-2.46024	9.94664	4.92973	30198	69	132	3	2.27273	1.29716	187|6926|54345	APLNR|TBX3|SOX18	-0.910694	0	18	0	0	-6.17255	29.8399
1	-2.42522	GO:0060411	M1	1	0	GO Biological Processes	19	cardiac septum morphogenesis	19_GO:0032502 developmental process	-2.42522	9.66645	4.84422	30198	71	132	3	2.27273	1.29716	187|6926|7157	APLNR|TBX3|TP53	-0.88393	0	18	0	0	-6.17255	29.8399
1	-2.39126	GO:0003281	M1	1	0	GO Biological Processes	19	ventricular septum development	19_GO:0032502 developmental process	-2.39126	9.40162	4.76203	30198	73	132	3	2.27273	1.29716	187|2625|6926	APLNR|GATA3|TBX3	-0.854847	0	18	0	0	-6.17255	29.8399
1	-2.23553	GO:0035050	M1	1	0	GO Biological Processes	19	embryonic heart tube development	19_GO:0032502 developmental process	-2.23553	8.26889	4.39387	30198	83	132	3	2.27273	1.29716	187|6926|54345	APLNR|TBX3|SOX18	-0.723025	0	18	0	0	-6.17255	29.8399
1	-2.1676	GO:0001701	M1	1	0	GO Biological Processes	19	in utero embryonic development	19_GO:0032502 developmental process	-2.1676	3.59329	3.37978	30198	382	132	6	4.54545	1.81301	133|650|2625|6926|7157|54345	ADM|BMP2|GATA3|TBX3|TP53|SOX18	-0.669223	0	18	0	0	-6.17255	29.8399
1	-6.09089	GO:0030185	M1	1	0	GO Biological Processes	19	nitric oxide transport	19_GO:0051179 localization	-6.09089	137.264	20.1903	30198	5	132	3	2.27273	1.29716	3039|3040|3043	HBA1|HBA2|HBB	-3.7483	0	19	1	1	-6.09089	137.264
1	-5.17218	GO:0015670	M1	1	0	GO Biological Processes	19	carbon dioxide transport	19_GO:0051179 localization	-5.17218	76.2576	14.9616	30198	9	132	3	2.27273	1.29716	3039|3040|3043	HBA1|HBA2|HBB	-2.98449	0	19	0	0	-6.09089	137.264
1	-4.59384	GO:0042743	M1	1	0	GO Biological Processes	19	hydrogen peroxide metabolic process	19_GO:0008152 metabolic process	-4.59384	23.4639	9.30121	30198	39	132	4	3.0303	1.49202	1536|3039|3040|3043	CYBB|HBA1|HBA2|HBB	-2.52673	0	19	0	0	-6.09089	137.264
1	-4.4468	GO:0015671	M1	1	0	GO Biological Processes	19	oxygen transport	19_GO:0051179 localization	-4.4468	45.7545	11.4877	30198	15	132	3	2.27273	1.29716	3039|3040|3043	HBA1|HBA2|HBB	-2.41445	0	19	0	0	-6.09089	137.264
1	-4.19729	GO:0019755	M1	1	0	GO Biological Processes	19	one-carbon compound transport	19_GO:0051179 localization	-4.19729	38.1288	10.4404	30198	18	132	3	2.27273	1.29716	3039|3040|3043	HBA1|HBA2|HBB	-2.21684	0	19	0	0	-6.09089	137.264
1	-4.13955	GO:0072593	M1	1	0	GO Biological Processes	19	reactive oxygen species metabolic process	19_GO:0008152 metabolic process	-4.13955	11.6721	7.01148	30198	98	132	5	3.78788	1.6616	1536|3039|3040|3043|375387	CYBB|HBA1|HBA2|HBB|NRROS	-2.17975	0	19	0	0	-6.09089	137.264
1	-3.99028	GO:0010035	M1	1	0	GO Biological Processes	19	response to inorganic substance	19_GO:0050896 response to stimulus	-3.99028	4.39103	5.17335	30198	521	132	10	7.57576	2.30313	558|595|1536|3039|3040|3043|3485|4907|7351|23208	AXL|CCND1|CYBB|HBA1|HBA2|HBB|IGFBP2|NT5E|UCP2|SYT11	-2.07807	0	19	0	0	-6.09089	137.264
1	-3.9893	GO:0015669	M1	1	0	GO Biological Processes	19	gas transport	19_GO:0051179 localization	-3.9893	32.6818	9.62305	30198	21	132	3	2.27273	1.29716	3039|3040|3043	HBA1|HBA2|HBB	-2.07807	0	19	0	0	-6.09089	137.264
1	-3.65535	GO:0042744	M1	1	0	GO Biological Processes	19	hydrogen peroxide catabolic process	19_GO:0008152 metabolic process	-3.65535	25.4192	8.41103	30198	27	132	3	2.27273	1.29716	3039|3040|3043	HBA1|HBA2|HBB	-1.83873	0	19	0	0	-6.09089	137.264
1	-3.17627	GO:0098869	M1	1	0	GO Biological Processes	19	cellular oxidant detoxification	19_GO:0098754 detoxification	-3.17627	10.1677	5.77126	30198	90	132	4	3.0303	1.49202	3039|3040|3043|195827	HBA1|HBA2|HBB|PRXL2C	-1.47663	0	19	0	0	-6.09089	137.264
1	-3.02152	GO:0000302	M1	1	0	GO Biological Processes	19	response to reactive oxygen species	19_GO:0050896 response to stimulus	-3.02152	6.68926	4.94344	30198	171	132	5	3.78788	1.6616	558|3039|3040|3043|7351	AXL|HBA1|HBA2|HBB|UCP2	-1.35497	0	19	0	0	-6.09089	137.264
1	-2.92613	GO:1990748	M1	1	0	GO Biological Processes	19	cellular detoxification	19_GO:0098754 detoxification	-2.92613	8.71515	5.24732	30198	105	132	4	3.0303	1.49202	3039|3040|3043|195827	HBA1|HBA2|HBB|PRXL2C	-1.28375	0	19	0	0	-6.09089	137.264
1	-2.91088	GO:0042542	M1	1	0	GO Biological Processes	19	response to hydrogen peroxide	19_GO:0050896 response to stimulus	-2.91088	8.63293	5.21615	30198	106	132	4	3.0303	1.49202	558|3039|3040|3043	AXL|HBA1|HBA2|HBB	-1.27219	0	19	0	0	-6.09089	137.264
1	-2.80843	GO:0097237	M1	1	0	GO Biological Processes	19	cellular response to toxic substance	19_GO:0050896 response to stimulus	-2.80843	8.09815	5.00888	30198	113	132	4	3.0303	1.49202	3039|3040|3043|195827	HBA1|HBA2|HBB|PRXL2C	-1.19361	0	19	0	0	-6.09089	137.264
1	-2.56269	GO:0098754	M1	1	0	GO Biological Processes	19	detoxification	19_GO:0098754 detoxification	-2.56269	6.93251	4.52604	30198	132	132	4	3.0303	1.49202	3039|3040|3043|195827	HBA1|HBA2|HBB|PRXL2C	-0.99514	0	19	0	0	-6.09089	137.264
1	-2.26113	GO:0006979	M1	1	0	GO Biological Processes	19	response to oxidative stress	19_GO:0050896 response to stimulus	-2.26113	3.76065	3.51593	30198	365	132	6	4.54545	1.81301	558|3039|3040|3043|7157|7351	AXL|HBA1|HBA2|HBB|TP53|UCP2	-0.74369	0	19	0	0	-6.09089	137.264
1	-5.85536	GO:0010721	M1	1	0	GO Biological Processes	19	negative regulation of cell development	19_GO:0032502 developmental process	-5.85536	10.1115	8.1466	30198	181	132	8	6.06061	2.0768	6497|7157|8482|9572|10859|11221|57715|359845	SKI|TP53|SEMA7A|NR1D1|LILRB1|DUSP10|SEMA4G|RFLNB	-3.55976	0	20	1	1	-5.85536	17.158
1	-5.6576	GO:0060284	M1	1	0	GO Biological Processes	19	regulation of cell development	19_GO:0032502 developmental process	-5.6576	5.47959	6.69933	30198	501	132	12	9.09091	2.50219	650|5362|6497|7040|7157|7305|8482|9572|10859|11221|57715|359845	BMP2|PLXNA2|SKI|TGFB1|TP53|TYROBP|SEMA7A|NR1D1|LILRB1|DUSP10|SEMA4G|RFLNB	-3.39933	0	20	0	0	-5.85536	17.158
1	-5.37467	GO:0051960	M1	1	0	GO Biological Processes	19	regulation of nervous system development	19_GO:0032502 developmental process	-5.37467	5.68059	6.57587	30198	443	132	11	8.33333	2.40563	650|5362|5916|6497|7040|7157|8482|9572|11221|27242|57715	BMP2|PLXNA2|RARG|SKI|TGFB1|TP53|SEMA7A|NR1D1|DUSP10|TNFRSF21|SEMA4G	-3.14602	0	20	0	0	-5.85536	17.158
1	-4.47369	GO:0050767	M1	1	0	GO Biological Processes	19	regulation of neurogenesis	19_GO:0032502 developmental process	-4.47369	5.65647	5.92219	30198	364	132	9	6.81818	2.19388	650|5362|6497|7040|7157|8482|9572|11221|57715	BMP2|PLXNA2|SKI|TGFB1|TP53|SEMA7A|NR1D1|DUSP10|SEMA4G	-2.42902	0	20	0	0	-5.85536	17.158
1	-4.44185	GO:0050768	M1	1	0	GO Biological Processes	19	negative regulation of neurogenesis	19_GO:0032502 developmental process	-4.44185	9.80455	6.91866	30198	140	132	6	4.54545	1.81301	6497|7157|8482|9572|11221|57715	SKI|TP53|SEMA7A|NR1D1|DUSP10|SEMA4G	-2.41252	0	20	0	0	-5.85536	17.158
1	-4.35649	GO:0051961	M1	1	0	GO Biological Processes	19	negative regulation of nervous system development	19_GO:0032502 developmental process	-4.35649	9.46646	6.77131	30198	145	132	6	4.54545	1.81301	6497|7157|8482|9572|11221|57715	SKI|TP53|SEMA7A|NR1D1|DUSP10|SEMA4G	-2.33906	0	20	0	0	-5.85536	17.158
1	-3.14474	GO:0071526	M1	1	0	GO Biological Processes	19	semaphorin-plexin signaling pathway	19_GO:0023052 signaling	-3.14474	17.158	6.77557	30198	40	132	3	2.27273	1.29716	5362|8482|57715	PLXNA2|SEMA7A|SEMA4G	-1.45811	0	20	0	0	-5.85536	17.158
1	-2.45724	GO:0051129	M1	1	0	GO Biological Processes	19	negative regulation of cellular component organization	19_GO:0048519 negative regulation of biological process	-2.45724	2.97107	3.47819	30198	693	132	9	6.81818	2.19388	7040|7111|7157|8482|10859|11013|22899|23208|57715	TGFB1|TMOD1|TP53|SEMA7A|LILRB1|TMSB15A|ARHGEF15|SYT11|SEMA4G	-0.90904	0	20	0	0	-5.85536	17.158
1	-2.34387	GO:0045926	M1	1	0	GO Biological Processes	19	negative regulation of growth	19_GO:0040007 growth	-2.34387	4.66883	3.82051	30198	245	132	5	3.78788	1.6616	7040|7157|8482|11221|57715	TGFB1|TP53|SEMA7A|DUSP10|SEMA4G	-0.811555	0	20	0	0	-5.85536	17.158
1	-2.28476	GO:0048863	M1	1	0	GO Biological Processes	19	stem cell differentiation	19_GO:0032502 developmental process	-2.28476	5.79171	4.00129	30198	158	132	4	3.0303	1.49202	7157|8482|54345|57715	TP53|SEMA7A|SOX18|SEMA4G	-0.765451	0	20	0	0	-5.85536	17.158
1	-2.04726	GO:0001667	M1	1	0	GO Biological Processes	19	ameboidal-type cell migration	19_GO:0040011 locomotion	-2.04726	4.94644	3.56753	30198	185	132	4	3.0303	1.49202	1960|8482|54345|57715	EGR3|SEMA7A|SOX18|SEMA4G	-0.576408	0	20	0	0	-5.85536	17.158
1	-2.03926	GO:0030308	M1	1	0	GO Biological Processes	19	negative regulation of cell growth	19_GO:0040007 growth	-2.03926	4.91984	3.55311	30198	186	132	4	3.0303	1.49202	7040|7157|8482|57715	TGFB1|TP53|SEMA7A|SEMA4G	-0.570072	0	20	0	0	-5.85536	17.158
1	-5.35275	GO:0002221	M1	1	0	GO Biological Processes	19	pattern recognition receptor signaling pathway	19_GO:0002376 immune system process	-5.35275	14.1509	8.59571	30198	97	132	6	4.54545	1.81301	1520|2219|4938|29108|81035|388325	CTSS|FCN1|OAS1|PYCARD|COLEC12|SCIMP	-3.12885	0	21	1	1	-5.35275	76.2576
1	-5.17218	GO:0034138	M1	1	0	GO Biological Processes	19	toll-like receptor 3 signaling pathway	19_GO:0002376 immune system process	-5.17218	76.2576	14.9616	30198	9	132	3	2.27273	1.29716	4938|81035|388325	OAS1|COLEC12|SCIMP	-2.98449	0	21	0	0	-5.35275	76.2576
1	-3.90923	GO:0002224	M1	1	0	GO Biological Processes	19	toll-like receptor signaling pathway	19_GO:0002376 immune system process	-3.90923	15.7774	7.46401	30198	58	132	4	3.0303	1.49202	1520|4938|81035|388325	CTSS|OAS1|COLEC12|SCIMP	-2.02689	0	21	0	0	-5.35275	76.2576
1	-5.24706	GO:1903055	M1	1	0	GO Biological Processes	19	positive regulation of extracellular matrix organization	19_GO:0048518 positive regulation of biological process	-5.24706	33.8923	11.3295	30198	27	132	4	3.0303	1.49202	650|6624|7040|79709	BMP2|FSCN1|TGFB1|COLGALT1	-3.04614	0	22	1	1	-5.24706	33.8923
1	-5.00448	GO:0003170	M1	1	0	GO Biological Processes	19	heart valve development	19_GO:0032502 developmental process	-5.00448	17.5979	8.87605	30198	65	132	5	3.78788	1.6616	187|650|2625|4772|7040	APLNR|BMP2|GATA3|NFATC1|TGFB1	-2.8421	0	22	0	0	-5.24706	33.8923
1	-4.78622	GO:0002062	M1	1	0	GO Biological Processes	19	chondrocyte differentiation	19_GO:0032502 developmental process	-4.78622	15.887	8.3798	30198	72	132	5	3.78788	1.6616	650|1893|5916|7040|7045	BMP2|ECM1|RARG|TGFB1|TGFBI	-2.6683	0	22	0	0	-5.24706	33.8923
1	-4.68621	GO:0003176	M1	1	0	GO Biological Processes	19	aortic valve development	19_GO:0032502 developmental process	-4.68621	24.7322	9.57077	30198	37	132	4	3.0303	1.49202	650|2625|4772|7040	BMP2|GATA3|NFATC1|TGFB1	-2.60232	0	22	0	0	-5.24706	33.8923
1	-4.50644	GO:1905314	M1	1	0	GO Biological Processes	19	semi-lunar valve development	19_GO:0032502 developmental process	-4.50644	22.3193	9.05111	30198	41	132	4	3.0303	1.49202	650|2625|4772|7040	BMP2|GATA3|NFATC1|TGFB1	-2.45863	0	22	0	0	-5.24706	33.8923
1	-4.46072	GO:0030500	M1	1	0	GO Biological Processes	19	regulation of bone mineralization	19_GO:0110148 biomineralization	-4.46072	13.6174	7.67286	30198	84	132	5	3.78788	1.6616	650|1893|4745|7040|359845	BMP2|ECM1|NELL1|TGFB1|RFLNB	-2.42225	0	22	0	0	-5.24706	33.8923
1	-4.30659	GO:1902895	M1	1	0	GO Biological Processes	19	positive regulation of miRNA transcription	19_GO:0048518 positive regulation of biological process	-4.30659	19.8933	8.49688	30198	46	132	4	3.0303	1.49202	650|2625|7040|7157	BMP2|GATA3|TGFB1|TP53	-2.30359	0	22	0	0	-5.24706	33.8923
1	-4.13461	GO:0060485	M1	1	0	GO Biological Processes	19	mesenchyme development	19_GO:0032502 developmental process	-4.13461	6.93251	5.99727	30198	231	132	7	5.30303	1.95049	187|650|6926|7040|8482|57715|359845	APLNR|BMP2|TBX3|TGFB1|SEMA7A|SEMA4G|RFLNB	-2.1792	0	22	0	0	-5.24706	33.8923
1	-4.10144	GO:0001501	M1	1	0	GO Biological Processes	19	skeletal system development	19_GO:0032502 developmental process	-4.10144	4.53015	5.30082	30198	505	132	10	7.57576	2.30313	650|1278|1893|5916|6497|6926|7040|7045|7157|359845	BMP2|COL1A2|ECM1|RARG|SKI|TBX3|TGFB1|TGFBI|TP53|RFLNB	-2.1543	0	22	0	0	-5.24706	33.8923
1	-4.01697	GO:0070167	M1	1	0	GO Biological Processes	19	regulation of biomineral tissue development	19_GO:0110148 biomineralization	-4.01697	10.9987	6.76785	30198	104	132	5	3.78788	1.6616	650|1893|4745|7040|359845	BMP2|ECM1|NELL1|TGFB1|RFLNB	-2.09345	0	22	0	0	-5.24706	33.8923
1	-4.00207	GO:0048762	M1	1	0	GO Biological Processes	19	mesenchymal cell differentiation	19_GO:0032502 developmental process	-4.00207	8.17045	6.17525	30198	168	132	6	4.54545	1.81301	650|6926|7040|8482|57715|359845	BMP2|TBX3|TGFB1|SEMA7A|SEMA4G|RFLNB	-2.08155	0	22	0	0	-5.24706	33.8923
1	-3.99965	GO:0003179	M1	1	0	GO Biological Processes	19	heart valve morphogenesis	19_GO:0032502 developmental process	-3.99965	16.638	7.69132	30198	55	132	4	3.0303	1.49202	650|2625|4772|7040	BMP2|GATA3|NFATC1|TGFB1	-2.08147	0	22	0	0	-5.24706	33.8923
1	-3.97782	GO:0110149	M1	1	0	GO Biological Processes	19	regulation of biomineralization	19_GO:0110148 biomineralization	-3.97782	10.7912	6.69103	30198	106	132	5	3.78788	1.6616	650|1893|4745|7040|359845	BMP2|ECM1|NELL1|TGFB1|RFLNB	-2.07116	0	22	0	0	-5.24706	33.8923
1	-3.96893	GO:1903053	M1	1	0	GO Biological Processes	19	regulation of extracellular matrix organization	19_GO:0050789 regulation of biological process	-3.96893	16.3409	7.6136	30198	56	132	4	3.0303	1.49202	650|6624|7040|79709	BMP2|FSCN1|TGFB1|COLGALT1	-2.0668	0	22	0	0	-5.24706	33.8923
1	-3.85171	GO:1902893	M1	1	0	GO Biological Processes	19	regulation of miRNA transcription	19_GO:0008152 metabolic process	-3.85171	15.2515	7.32168	30198	60	132	4	3.0303	1.49202	650|2625|7040|7157	BMP2|GATA3|TGFB1|TP53	-1.98624	0	22	0	0	-5.24706	33.8923
1	-3.70789	GO:0030278	M1	1	0	GO Biological Processes	19	regulation of ossification	19_GO:0032501 multicellular organismal process	-3.70789	9.45342	6.1736	30198	121	132	5	3.78788	1.6616	650|1893|4745|7040|359845	BMP2|ECM1|NELL1|TGFB1|RFLNB	-1.88381	0	22	0	0	-5.24706	33.8923
1	-3.51712	GO:0070168	M1	1	0	GO Biological Processes	19	negative regulation of biomineral tissue development	19_GO:0110148 biomineralization	-3.51712	22.8773	7.94349	30198	30	132	3	2.27273	1.29716	1893|7040|359845	ECM1|TGFB1|RFLNB	-1.72563	0	22	0	0	-5.24706	33.8923
1	-3.4743	GO:0110150	M1	1	0	GO Biological Processes	19	negative regulation of biomineralization	19_GO:0110148 biomineralization	-3.4743	22.1393	7.80255	30198	31	132	3	2.27273	1.29716	1893|7040|359845	ECM1|TGFB1|RFLNB	-1.69144	0	22	0	0	-5.24706	33.8923
1	-3.46646	GO:0061448	M1	1	0	GO Biological Processes	19	connective tissue development	19_GO:0032502 developmental process	-3.46646	6.50539	5.31733	30198	211	132	6	4.54545	1.81301	650|1893|2828|5916|7040|7045	BMP2|ECM1|GPR4|RARG|TGFB1|TGFBI	-1.68701	0	22	0	0	-5.24706	33.8923
1	-3.43293	GO:0003180	M1	1	0	GO Biological Processes	19	aortic valve morphogenesis	19_GO:0032502 developmental process	-3.43293	21.4474	7.66807	30198	32	132	3	2.27273	1.29716	2625|4772|7040	GATA3|NFATC1|TGFB1	-1.65854	0	22	0	0	-5.24706	33.8923
1	-3.41191	GO:0001837	M1	1	0	GO Biological Processes	19	epithelial to mesenchymal transition	19_GO:0032502 developmental process	-3.41191	11.7319	6.28824	30198	78	132	4	3.0303	1.49202	650|6926|7040|359845	BMP2|TBX3|TGFB1|RFLNB	-1.64417	0	22	0	0	-5.24706	33.8923
1	-3.35886	GO:0030177	M1	1	0	GO Biological Processes	19	positive regulation of Wnt signaling pathway	19_GO:0023052 signaling	-3.35886	7.9435	5.534	30198	144	132	5	3.78788	1.6616	650|3087|6497|7040|25805	BMP2|HHEX|SKI|TGFB1|BAMBI	-1.60741	0	22	0	0	-5.24706	33.8923
1	-3.18823	GO:0051216	M1	1	0	GO Biological Processes	19	cartilage development	19_GO:0032502 developmental process	-3.18823	7.28576	5.23216	30198	157	132	5	3.78788	1.6616	650|1893|5916|7040|7045	BMP2|ECM1|RARG|TGFB1|TGFBI	-1.48198	0	22	0	0	-5.24706	33.8923
1	-3.14689	GO:0030111	M1	1	0	GO Biological Processes	19	regulation of Wnt signaling pathway	19_GO:0023052 signaling	-3.14689	4.7661	4.59974	30198	336	132	7	5.30303	1.95049	650|3087|3485|4772|6497|7040|25805	BMP2|HHEX|IGFBP2|NFATC1|SKI|TGFB1|BAMBI	-1.45817	0	22	0	0	-5.24706	33.8923
1	-3.01021	GO:0051099	M1	1	0	GO Biological Processes	19	positive regulation of binding	19_GO:0065007 biological regulation	-3.01021	6.65037	4.92406	30198	172	132	5	3.78788	1.6616	650|2625|6497|7040|25805	BMP2|GATA3|SKI|TGFB1|BAMBI	-1.34503	0	22	0	0	-5.24706	33.8923
1	-3.00487	GO:0110148	M1	1	0	GO Biological Processes	19	biomineralization	19_GO:0110148 biomineralization	-3.00487	9.15091	5.40964	30198	100	132	4	3.0303	1.49202	650|1278|1893|4907	BMP2|COL1A2|ECM1|NT5E	-1.34352	0	22	0	0	-5.24706	33.8923
1	-2.99443	GO:0030501	M1	1	0	GO Biological Processes	19	positive regulation of bone mineralization	19_GO:0110148 biomineralization	-2.99443	15.2515	6.33918	30198	45	132	3	2.27273	1.29716	650|4745|7040	BMP2|NELL1|TGFB1	-1.33566	0	22	0	0	-5.24706	33.8923
1	-2.95711	GO:0010717	M1	1	0	GO Biological Processes	19	regulation of epithelial to mesenchymal transition	19_GO:0032502 developmental process	-2.95711	8.88438	5.31092	30198	103	132	4	3.0303	1.49202	650|2625|7040|25805	BMP2|GATA3|TGFB1|BAMBI	-1.30724	0	22	0	0	-5.24706	33.8923
1	-2.88333	GO:0001503	M1	1	0	GO Biological Processes	19	ossification	19_GO:0032501 multicellular organismal process	-2.88333	5.02797	4.42978	30198	273	132	6	4.54545	1.81301	650|1278|1893|7040|8482|9902	BMP2|COL1A2|ECM1|TGFB1|SEMA7A|MRC2	-1.25074	0	22	0	0	-5.24706	33.8923
1	-2.87088	GO:0045786	M1	1	0	GO Biological Processes	19	negative regulation of cell cycle	19_GO:0048519 negative regulation of biological process	-2.87088	4.27042	4.22255	30198	375	132	7	5.30303	1.95049	595|650|2625|3087|7040|7157|10859	CCND1|BMP2|GATA3|HHEX|TGFB1|TP53|LILRB1	-1.24069	0	22	0	0	-5.24706	33.8923
1	-2.76432	GO:0010718	M1	1	0	GO Biological Processes	19	positive regulation of epithelial to mesenchymal transition	19_GO:0032502 developmental process	-2.76432	12.7096	5.70649	30198	54	132	3	2.27273	1.29716	650|7040|25805	BMP2|TGFB1|BAMBI	-1.1587	0	22	0	0	-5.24706	33.8923
1	-2.76432	GO:0045778	M1	1	0	GO Biological Processes	19	positive regulation of ossification	19_GO:0048518 positive regulation of biological process	-2.76432	12.7096	5.70649	30198	54	132	3	2.27273	1.29716	650|4745|7040	BMP2|NELL1|TGFB1	-1.1587	0	22	0	0	-5.24706	33.8923
1	-2.74135	GO:0070169	M1	1	0	GO Biological Processes	19	positive regulation of biomineral tissue development	19_GO:0110148 biomineralization	-2.74135	12.4785	5.64553	30198	55	132	3	2.27273	1.29716	650|4745|7040	BMP2|NELL1|TGFB1	-1.13799	0	22	0	0	-5.24706	33.8923
1	-2.71881	GO:0110151	M1	1	0	GO Biological Processes	19	positive regulation of biomineralization	19_GO:0110148 biomineralization	-2.71881	12.2557	5.58613	30198	56	132	3	2.27273	1.29716	650|4745|7040	BMP2|NELL1|TGFB1	-1.12219	0	22	0	0	-5.24706	33.8923
1	-2.63817	GO:0060348	M1	1	0	GO Biological Processes	19	bone development	19_GO:0032502 developmental process	-2.63817	5.47303	4.29957	30198	209	132	5	3.78788	1.6616	650|1893|5916|6497|7157	BMP2|ECM1|RARG|SKI|TP53	-1.05686	0	22	0	0	-5.24706	33.8923
1	-2.50463	GO:0045667	M1	1	0	GO Biological Processes	19	regulation of osteoblast differentiation	19_GO:0032502 developmental process	-2.50463	6.6795	4.41468	30198	137	132	4	3.0303	1.49202	650|4745|6497|25805	BMP2|NELL1|SKI|BAMBI	-0.945333	0	22	0	0	-5.24706	33.8923
1	-2.2293	GO:0060828	M1	1	0	GO Biological Processes	19	regulation of canonical Wnt signaling pathway	19_GO:0023052 signaling	-2.2293	4.38262	3.63664	30198	261	132	5	3.78788	1.6616	650|3087|3485|7040|25805	BMP2|HHEX|IGFBP2|TGFB1|BAMBI	-0.719216	0	22	0	0	-5.24706	33.8923
1	-2.07402	GO:0031214	M1	1	0	GO Biological Processes	19	biomineral tissue development	19_GO:0110148 biomineralization	-2.07402	7.2244	4.02611	30198	95	132	3	2.27273	1.29716	650|1278|1893	BMP2|COL1A2|ECM1	-0.59475	0	22	0	0	-5.24706	33.8923
1	-2.04932	GO:0071772	M1	1	0	GO Biological Processes	19	response to BMP	19_GO:0050896 response to stimulus	-2.04932	7.07545	3.97104	30198	97	132	3	2.27273	1.29716	650|2625|7040	BMP2|GATA3|TGFB1	-0.576408	0	22	0	0	-5.24706	33.8923
1	-2.04932	GO:0071773	M1	1	0	GO Biological Processes	19	cellular response to BMP stimulus	19_GO:0050896 response to stimulus	-2.04932	7.07545	3.97104	30198	97	132	3	2.27273	1.29716	650|2625|7040	BMP2|GATA3|TGFB1	-0.576408	0	22	0	0	-5.24706	33.8923
1	-2.00031	GO:0010720	M1	1	0	GO Biological Processes	19	positive regulation of cell development	19_GO:0032502 developmental process	-2.00031	3.85139	3.27208	30198	297	132	5	3.78788	1.6616	650|5362|7040|7305|8482	BMP2|PLXNA2|TGFB1|TYROBP|SEMA7A	-0.536897	0	22	0	0	-5.24706	33.8923
1	-5.05792	GO:0060142	M1	1	0	GO Biological Processes	19	regulation of syncytium formation by plasma membrane fusion	19_GO:0032502 developmental process	-5.05792	30.503	10.7124	30198	30	132	4	3.0303	1.49202	963|7305|30846|51177	CD53|TYROBP|EHD2|PLEKHO1	-2.88727	0	23	1	1	-5.05792	32.6818
1	-3.9893	GO:1901739	M1	1	0	GO Biological Processes	19	regulation of myoblast fusion	19_GO:0032502 developmental process	-3.9893	32.6818	9.62305	30198	21	132	3	2.27273	1.29716	963|30846|51177	CD53|EHD2|PLEKHO1	-2.07807	0	23	0	0	-5.05792	32.6818
1	-3.81111	GO:0060143	M1	1	0	GO Biological Processes	19	positive regulation of syncytium formation by plasma membrane fusion	19_GO:0032502 developmental process	-3.81111	28.5966	8.9614	30198	24	132	3	2.27273	1.29716	963|7305|30846	CD53|TYROBP|EHD2	-1.94975	0	23	0	0	-5.05792	32.6818
1	-4.93788	GO:0048732	M1	1	0	GO Biological Processes	19	gland development	19_GO:0032502 developmental process	-4.93788	5.69086	6.27362	30198	402	132	10	7.57576	2.30313	595|650|1436|2625|3099|3142|5916|6926|7040|7351	CCND1|BMP2|CSF1R|GATA3|HK2|HLX|RARG|TBX3|TGFB1|UCP2	-2.78362	0	24	1	1	-4.93788	12.0407
1	-2.97286	GO:0022612	M1	1	0	GO Biological Processes	19	gland morphogenesis	19_GO:0032502 developmental process	-2.97286	8.97148	5.34338	30198	102	132	4	3.0303	1.49202	1436|5916|6926|7040	CSF1R|RARG|TBX3|TGFB1	-1.31537	0	24	0	0	-4.93788	12.0407
1	-2.69671	GO:0061180	M1	1	0	GO Biological Processes	19	mammary gland epithelium development	19_GO:0032502 developmental process	-2.69671	12.0407	5.52822	30198	57	132	3	2.27273	1.29716	595|1436|6926	CCND1|CSF1R|TBX3	-1.10341	0	24	0	0	-4.93788	12.0407
1	-2.67376	GO:0030879	M1	1	0	GO Biological Processes	19	mammary gland development	19_GO:0032502 developmental process	-2.67376	7.43976	4.74188	30198	123	132	4	3.0303	1.49202	595|1436|3099|6926	CCND1|CSF1R|HK2|TBX3	-1.08813	0	24	0	0	-4.93788	12.0407
1	-2.35831	GO:0045661	M1	1	0	GO Biological Processes	19	regulation of myoblast differentiation	19_GO:0032502 developmental process	-2.35831	9.15091	4.68294	30198	75	132	3	2.27273	1.29716	6926|7040|91653	TBX3|TGFB1|BOC	-0.824792	0	24	0	0	-4.93788	12.0407
1	-4.69961	GO:0045685	M1	1	0	GO Biological Processes	19	regulation of glial cell differentiation	19_GO:0032502 developmental process	-4.69961	15.2515	8.18792	30198	75	132	5	3.78788	1.6616	650|7040|9572|11221|27242	BMP2|TGFB1|NR1D1|DUSP10|TNFRSF21	-2.61229	0	25	1	1	-4.69961	16.7395
1	-4.0978	GO:0014013	M1	1	0	GO Biological Processes	19	regulation of gliogenesis	19_GO:0032502 developmental process	-4.0978	11.4386	6.92797	30198	100	132	5	3.78788	1.6616	650|6497|7040|9572|11221	BMP2|SKI|TGFB1|NR1D1|DUSP10	-2.15315	0	25	0	0	-4.69961	16.7395
1	-3.69122	GO:0071901	M1	1	0	GO Biological Processes	19	negative regulation of protein serine/threonine kinase activity	19_GO:0048519 negative regulation of biological process	-3.69122	9.37593	6.14234	30198	122	132	5	3.78788	1.6616	650|3087|7345|11221|29108	BMP2|HHEX|UCHL1|DUSP10|PYCARD	-1.87089	0	25	0	0	-4.69961	16.7395
1	-3.49645	GO:0071900	M1	1	0	GO Biological Processes	19	regulation of protein serine/threonine kinase activity	19_GO:0008152 metabolic process	-3.49645	4.71696	4.88263	30198	388	132	8	6.06061	2.0768	595|650|1436|3087|7040|7345|11221|29108	CCND1|BMP2|CSF1R|HHEX|TGFB1|UCHL1|DUSP10|PYCARD	-1.71016	0	25	0	0	-4.69961	16.7395
1	-3.38665	GO:0045598	M1	1	0	GO Biological Processes	19	regulation of fat cell differentiation	19_GO:0032502 developmental process	-3.38665	8.05538	5.5838	30198	142	132	5	3.78788	1.6616	650|2625|7040|9572|11221	BMP2|GATA3|TGFB1|NR1D1|DUSP10	-1.6271	0	25	0	0	-4.69961	16.7395
1	-3.19618	GO:0043549	M1	1	0	GO Biological Processes	19	regulation of kinase activity	19_GO:0008152 metabolic process	-3.19618	3.23458	4.18403	30198	778	132	11	8.33333	2.40563	558|595|650|1436|1839|3071|3087|7040|7345|11221|29108	AXL|CCND1|BMP2|CSF1R|HBEGF|NCKAP1L|HHEX|TGFB1|UCHL1|DUSP10|PYCARD	-1.48298	0	25	0	0	-4.69961	16.7395
1	-3.17653	GO:0045859	M1	1	0	GO Biological Processes	19	regulation of protein kinase activity	19_GO:0008152 metabolic process	-3.17653	3.46625	4.24473	30198	660	132	10	7.57576	2.30313	595|650|1436|1839|3071|3087|7040|7345|11221|29108	CCND1|BMP2|CSF1R|HBEGF|NCKAP1L|HHEX|TGFB1|UCHL1|DUSP10|PYCARD	-1.47663	0	25	0	0	-4.69961	16.7395
1	-3.13755	GO:0045936	M1	1	0	GO Biological Processes	19	negative regulation of phosphate metabolic process	19_GO:0048519 negative regulation of biological process	-3.13755	4.1595	4.42359	30198	440	132	8	6.06061	2.0768	650|3071|3087|7040|7157|7345|11221|29108	BMP2|NCKAP1L|HHEX|TGFB1|TP53|UCHL1|DUSP10|PYCARD	-1.45229	0	25	0	0	-4.69961	16.7395
1	-3.13117	GO:0010563	M1	1	0	GO Biological Processes	19	negative regulation of phosphorus metabolic process	19_GO:0048519 negative regulation of biological process	-3.13117	4.15007	4.41546	30198	441	132	8	6.06061	2.0768	650|3071|3087|7040|7157|7345|11221|29108	BMP2|NCKAP1L|HHEX|TGFB1|TP53|UCHL1|DUSP10|PYCARD	-1.44863	0	25	0	0	-4.69961	16.7395
1	-3.11312	GO:0014014	M1	1	0	GO Biological Processes	19	negative regulation of gliogenesis	19_GO:0032502 developmental process	-3.11312	16.7395	6.68219	30198	41	132	3	2.27273	1.29716	6497|9572|11221	SKI|NR1D1|DUSP10	-1.43732	0	25	0	0	-4.69961	16.7395
1	-2.8996	GO:0051348	M1	1	0	GO Biological Processes	19	negative regulation of transferase activity	19_GO:0065007 biological regulation	-2.8996	5.06508	4.45403	30198	271	132	6	4.54545	1.81301	650|3087|7157|7345|11221|29108	BMP2|HHEX|TP53|UCHL1|DUSP10|PYCARD	-1.26336	0	25	0	0	-4.69961	16.7395
1	-2.67844	GO:0031400	M1	1	0	GO Biological Processes	19	negative regulation of protein modification process	19_GO:0048519 negative regulation of biological process	-2.67844	3.51958	3.84011	30198	520	132	8	6.06061	2.0768	650|3071|3087|6497|7040|7345|11221|29108	BMP2|NCKAP1L|HHEX|SKI|TGFB1|UCHL1|DUSP10|PYCARD	-1.08845	0	25	0	0	-4.69961	16.7395
1	-2.63284	GO:0043407	M1	1	0	GO Biological Processes	19	negative regulation of MAP kinase activity	19_GO:0023052 signaling	-2.63284	11.4386	5.36282	30198	60	132	3	2.27273	1.29716	650|7345|11221	BMP2|UCHL1|DUSP10	-1.05475	0	25	0	0	-4.69961	16.7395
1	-2.6026	GO:0006469	M1	1	0	GO Biological Processes	19	negative regulation of protein kinase activity	19_GO:0048519 negative regulation of biological process	-2.6026	5.37025	4.24107	30198	213	132	5	3.78788	1.6616	650|3087|7345|11221|29108	BMP2|HHEX|UCHL1|DUSP10|PYCARD	-1.03086	0	25	0	0	-4.69961	16.7395
1	-2.53408	GO:1902532	M1	1	0	GO Biological Processes	19	negative regulation of intracellular signal transduction	19_GO:0023052 signaling	-2.53408	3.33366	3.65637	30198	549	132	8	6.06061	2.0768	187|650|7345|7466|9572|11221|29108|51778	APLNR|BMP2|UCHL1|WFS1|NR1D1|DUSP10|PYCARD|MYOZ2	-0.969644	0	25	0	0	-4.69961	16.7395
1	-2.53117	GO:0031647	M1	1	0	GO Biological Processes	19	regulation of protein stability	19_GO:0065007 biological regulation	-2.53117	4.27613	3.90999	30198	321	132	6	4.54545	1.81301	650|7157|7305|7466|9572|29108	BMP2|TP53|TYROBP|WFS1|NR1D1|PYCARD	-0.967759	0	25	0	0	-4.69961	16.7395
1	-2.40921	GO:0001933	M1	1	0	GO Biological Processes	19	negative regulation of protein phosphorylation	19_GO:0048519 negative regulation of biological process	-2.40921	4.03717	3.73172	30198	340	132	6	4.54545	1.81301	650|3087|7040|7345|11221|29108	BMP2|HHEX|TGFB1|UCHL1|DUSP10|PYCARD	-0.869876	0	25	0	0	-4.69961	16.7395
1	-2.40461	GO:0033673	M1	1	0	GO Biological Processes	19	negative regulation of kinase activity	19_GO:0048519 negative regulation of biological process	-2.40461	4.82643	3.91851	30198	237	132	5	3.78788	1.6616	650|3087|7345|11221|29108	BMP2|HHEX|UCHL1|DUSP10|PYCARD	-0.866252	0	25	0	0	-4.69961	16.7395
1	-2.1676	GO:0042326	M1	1	0	GO Biological Processes	19	negative regulation of phosphorylation	19_GO:0048519 negative regulation of biological process	-2.1676	3.59329	3.37978	30198	382	132	6	4.54545	1.81301	650|3087|7040|7345|11221|29108	BMP2|HHEX|TGFB1|UCHL1|DUSP10|PYCARD	-0.669223	0	25	0	0	-4.69961	16.7395
1	-2.06341	GO:0043405	M1	1	0	GO Biological Processes	19	regulation of MAP kinase activity	19_GO:0008152 metabolic process	-2.06341	5.0005	3.59668	30198	183	132	4	3.0303	1.49202	650|7040|7345|11221	BMP2|TGFB1|UCHL1|DUSP10	-0.585842	0	25	0	0	-4.69961	16.7395
1	-4.58877	GO:0030036	M1	1	0	GO Biological Processes	19	actin cytoskeleton organization	19_GO:0009987 cellular process	-4.58877	4.67751	5.70283	30198	538	132	11	8.33333	2.40563	2275|3071|6624|7111|7305|7791|10095|11013|30846|51778|359845	FHL3|NCKAP1L|FSCN1|TMOD1|TYROBP|ZYX|ARPC1B|TMSB15A|EHD2|MYOZ2|RFLNB	-2.52493	0	26	1	1	-4.58877	11.8331
1	-4.15576	GO:0030029	M1	1	0	GO Biological Processes	19	actin filament-based process	19_GO:0009987 cellular process	-4.15576	4.18719	5.2294	30198	601	132	11	8.33333	2.40563	2275|3071|6624|7111|7305|7791|10095|11013|30846|51778|359845	FHL3|NCKAP1L|FSCN1|TMOD1|TYROBP|ZYX|ARPC1B|TMSB15A|EHD2|MYOZ2|RFLNB	-2.18555	0	26	0	0	-4.58877	11.8331
1	-3.73144	GO:0032956	M1	1	0	GO Biological Processes	19	regulation of actin cytoskeleton organization	19_GO:0050789 regulation of biological process	-3.73144	5.11224	5.18623	30198	358	132	8	6.06061	2.0768	1436|3071|6624|7111|10095|11013|22899|29108	CSF1R|NCKAP1L|FSCN1|TMOD1|ARPC1B|TMSB15A|ARHGEF15|PYCARD	-1.89977	0	26	0	0	-4.58877	11.8331
1	-3.72323	GO:0032535	M1	1	0	GO Biological Processes	19	regulation of cellular component size	19_GO:0065007 biological regulation	-3.72323	5.098	5.17557	30198	359	132	8	6.06061	2.0768	3071|5916|7111|8482|10095|11013|29108|57715	NCKAP1L|RARG|TMOD1|SEMA7A|ARPC1B|TMSB15A|PYCARD|SEMA4G	-1.89347	0	26	0	0	-4.58877	11.8331
1	-3.4685	GO:0090066	M1	1	0	GO Biological Processes	19	regulation of anatomical structure size	19_GO:0065007 biological regulation	-3.4685	4.1595	4.69626	30198	495	132	9	6.81818	2.19388	133|3071|5916|7111|8482|10095|11013|29108|57715	ADM|NCKAP1L|RARG|TMOD1|SEMA7A|ARPC1B|TMSB15A|PYCARD|SEMA4G	-1.68735	0	26	0	0	-4.58877	11.8331
1	-3.42917	GO:0030833	M1	1	0	GO Biological Processes	19	regulation of actin filament polymerization	19_GO:0050789 regulation of biological process	-3.42917	8.22923	5.66035	30198	139	132	5	3.78788	1.6616	3071|7111|10095|11013|29108	NCKAP1L|TMOD1|ARPC1B|TMSB15A|PYCARD	-1.65645	0	26	0	0	-4.58877	11.8331
1	-3.41576	GO:0032970	M1	1	0	GO Biological Processes	19	regulation of actin filament-based process	19_GO:0050789 regulation of biological process	-3.41576	4.58692	4.77902	30198	399	132	8	6.06061	2.0768	1436|3071|6624|7111|10095|11013|22899|29108	CSF1R|NCKAP1L|FSCN1|TMOD1|ARPC1B|TMSB15A|ARHGEF15|PYCARD	-1.64471	0	26	0	0	-4.58877	11.8331
1	-3.35878	GO:0043254	M1	1	0	GO Biological Processes	19	regulation of protein-containing complex assembly	19_GO:0050789 regulation of biological process	-3.35878	4.49676	4.706	30198	407	132	8	6.06061	2.0768	3071|6624|7040|7111|7157|10095|11013|29108	NCKAP1L|FSCN1|TGFB1|TMOD1|TP53|ARPC1B|TMSB15A|PYCARD	-1.60741	0	26	0	0	-4.58877	11.8331
1	-3.17577	GO:0008064	M1	1	0	GO Biological Processes	19	regulation of actin polymerization or depolymerization	19_GO:0050789 regulation of biological process	-3.17577	7.23964	5.21038	30198	158	132	5	3.78788	1.6616	3071|7111|10095|11013|29108	NCKAP1L|TMOD1|ARPC1B|TMSB15A|PYCARD	-1.47663	0	26	0	0	-4.58877	11.8331
1	-3.1634	GO:0030832	M1	1	0	GO Biological Processes	19	regulation of actin filament length	19_GO:0050789 regulation of biological process	-3.1634	7.19411	5.18879	30198	159	132	5	3.78788	1.6616	3071|7111|10095|11013|29108	NCKAP1L|TMOD1|ARPC1B|TMSB15A|PYCARD	-1.46847	0	26	0	0	-4.58877	11.8331
1	-3.14618	GO:0097435	M1	1	0	GO Biological Processes	19	supramolecular fiber organization	19_GO:0009987 cellular process	-3.14618	3.75037	4.30927	30198	549	132	9	6.81818	2.19388	1278|6624|7111|7791|10095|11013|51778|79709|359845	COL1A2|FSCN1|TMOD1|ZYX|ARPC1B|TMSB15A|MYOZ2|COLGALT1|RFLNB	-1.45817	0	26	0	0	-4.58877	11.8331
1	-2.93258	GO:0007015	M1	1	0	GO Biological Processes	19	actin filament organization	19_GO:0009987 cellular process	-2.93258	5.14096	4.50326	30198	267	132	6	4.54545	1.81301	6624|7111|7791|10095|11013|359845	FSCN1|TMOD1|ZYX|ARPC1B|TMSB15A|RFLNB	-1.28896	0	26	0	0	-4.58877	11.8331
1	-2.85919	GO:0110053	M1	1	0	GO Biological Processes	19	regulation of actin filament organization	19_GO:0050789 regulation of biological process	-2.85919	4.97332	4.39384	30198	276	132	6	4.54545	1.81301	3071|7111|10095|11013|22899|29108	NCKAP1L|TMOD1|ARPC1B|TMSB15A|ARHGEF15|PYCARD	-1.23141	0	26	0	0	-4.58877	11.8331
1	-2.83156	GO:1902903	M1	1	0	GO Biological Processes	19	regulation of supramolecular fiber organization	19_GO:0050789 regulation of biological process	-2.83156	4.20317	4.1691	30198	381	132	7	5.30303	1.95049	3071|7111|10095|11013|22899|29108|79709	NCKAP1L|TMOD1|ARPC1B|TMSB15A|ARHGEF15|PYCARD|COLGALT1	-1.20972	0	26	0	0	-4.58877	11.8331
1	-2.79874	GO:0031334	M1	1	0	GO Biological Processes	19	positive regulation of protein-containing complex assembly	19_GO:0048518 positive regulation of biological process	-2.79874	5.95762	4.56616	30198	192	132	5	3.78788	1.6616	3071|6624|7040|7157|29108	NCKAP1L|FSCN1|TGFB1|TP53|PYCARD	-1.1874	0	26	0	0	-4.58877	11.8331
1	-2.72119	GO:0032271	M1	1	0	GO Biological Processes	19	regulation of protein polymerization	19_GO:0050789 regulation of biological process	-2.72119	5.71932	4.43689	30198	200	132	5	3.78788	1.6616	3071|7111|10095|11013|29108	NCKAP1L|TMOD1|ARPC1B|TMSB15A|PYCARD	-1.12234	0	26	0	0	-4.58877	11.8331
1	-2.67503	GO:0061572	M1	1	0	GO Biological Processes	19	actin filament bundle organization	19_GO:0009987 cellular process	-2.67503	11.8331	5.47173	30198	58	132	3	2.27273	1.29716	6624|7791|359845	FSCN1|ZYX|RFLNB	-1.08813	0	26	0	0	-4.58877	11.8331
1	-2.62247	GO:0051493	M1	1	0	GO Biological Processes	19	regulation of cytoskeleton organization	19_GO:0050789 regulation of biological process	-2.62247	3.44667	3.76892	30198	531	132	8	6.06061	2.0768	1436|3071|6624|7111|10095|11013|22899|29108	CSF1R|NCKAP1L|FSCN1|TMOD1|ARPC1B|TMSB15A|ARHGEF15|PYCARD	-1.04544	0	26	0	0	-4.58877	11.8331
1	-2.22086	GO:0044089	M1	1	0	GO Biological Processes	19	positive regulation of cellular component biogenesis	19_GO:0048518 positive regulation of biological process	-2.22086	3.2549	3.34132	30198	492	132	7	5.30303	1.95049	1113|3071|6624|7040|7157|22899|29108	CHGA|NCKAP1L|FSCN1|TGFB1|TP53|ARHGEF15|PYCARD	-0.71351	0	26	0	0	-4.58877	11.8331
1	-2.13018	GO:1902905	M1	1	0	GO Biological Processes	19	positive regulation of supramolecular fiber organization	19_GO:0048518 positive regulation of biological process	-2.13018	5.22909	3.71766	30198	175	132	4	3.0303	1.49202	3071|22899|29108|79709	NCKAP1L|ARHGEF15|PYCARD|COLGALT1	-0.639822	0	26	0	0	-4.58877	11.8331
1	-4.39552	GO:0009952	M1	1	0	GO Biological Processes	19	anterior/posterior pattern specification	19_GO:0032502 developmental process	-4.39552	7.62576	6.38414	30198	210	132	7	5.30303	1.95049	650|3087|5362|5916|6497|6926|7157	BMP2|HHEX|PLXNA2|RARG|SKI|TBX3|TP53	-2.37515	0	27	1	1	-4.39552	20.7975
1	-3.79451	GO:0007389	M1	1	0	GO Biological Processes	19	pattern specification process	19_GO:0032502 developmental process	-3.79451	4.60616	5.08955	30198	447	132	9	6.81818	2.19388	187|650|3087|5362|5916|6497|6926|7157|54345	APLNR|BMP2|HHEX|PLXNA2|RARG|SKI|TBX3|TP53|SOX18	-1.94032	0	27	0	0	-4.39552	20.7975
1	-3.60327	GO:0030900	M1	1	0	GO Biological Processes	19	forebrain development	19_GO:0032502 developmental process	-3.60327	4.89353	5.02028	30198	374	132	8	6.06061	2.0768	558|650|1436|6497|6926|7305|8482|317762	AXL|BMP2|CSF1R|SKI|TBX3|TYROBP|SEMA7A|CCDC85C	-1.79759	0	27	0	0	-4.39552	20.7975
1	-3.39293	GO:0021988	M1	1	0	GO Biological Processes	19	olfactory lobe development	19_GO:0032502 developmental process	-3.39293	20.7975	7.53958	30198	33	132	3	2.27273	1.29716	1436|6497|8482	CSF1R|SKI|SEMA7A	-1.63175	0	27	0	0	-4.39552	20.7975
1	-3.15448	GO:0003002	M1	1	0	GO Biological Processes	19	regionalization	19_GO:0032502 developmental process	-3.15448	4.78033	4.61016	30198	335	132	7	5.30303	1.95049	650|3087|5362|5916|6497|6926|7157	BMP2|HHEX|PLXNA2|RARG|SKI|TBX3|TP53	-1.46233	0	27	0	0	-4.39552	20.7975
1	-3.14623	GO:0060322	M1	1	0	GO Biological Processes	19	head development	19_GO:0032502 developmental process	-3.14623	3.18948	4.12924	30198	789	132	11	8.33333	2.40563	558|650|1436|5362|5916|6497|6926|7157|7305|8482|317762	AXL|BMP2|CSF1R|PLXNA2|RARG|SKI|TBX3|TP53|TYROBP|SEMA7A|CCDC85C	-1.45817	0	27	0	0	-4.39552	20.7975
1	-2.78637	GO:0007420	M1	1	0	GO Biological Processes	19	brain development	19_GO:0032502 developmental process	-2.78637	3.0749	3.79702	30198	744	132	10	7.57576	2.30313	558|650|1436|5362|6497|6926|7157|7305|8482|317762	AXL|BMP2|CSF1R|PLXNA2|SKI|TBX3|TP53|TYROBP|SEMA7A|CCDC85C	-1.17732	0	27	0	0	-4.39552	20.7975
1	-2.44894	GO:0035107	M1	1	0	GO Biological Processes	19	appendage morphogenesis	19_GO:0032502 developmental process	-2.44894	6.4443	4.30876	30198	142	132	4	3.0303	1.49202	5362|5916|6497|6926	PLXNA2|RARG|SKI|TBX3	-0.90272	0	27	0	0	-4.39552	20.7975
1	-2.44894	GO:0035108	M1	1	0	GO Biological Processes	19	limb morphogenesis	19_GO:0032502 developmental process	-2.44894	6.4443	4.30876	30198	142	132	4	3.0303	1.49202	5362|5916|6497|6926	PLXNA2|RARG|SKI|TBX3	-0.90272	0	27	0	0	-4.39552	20.7975
1	-2.33645	GO:0021537	M1	1	0	GO Biological Processes	19	telencephalon development	19_GO:0032502 developmental process	-2.33645	4.64985	3.80856	30198	246	132	5	3.78788	1.6616	650|1436|6497|8482|317762	BMP2|CSF1R|SKI|SEMA7A|CCDC85C	-0.806772	0	27	0	0	-4.39552	20.7975
1	-2.1252	GO:0060021	M1	1	0	GO Biological Processes	19	roof of mouth development	19_GO:0032502 developmental process	-2.1252	7.54196	4.1412	30198	91	132	3	2.27273	1.29716	2615|6497|6926	LRRC32|SKI|TBX3	-0.636482	0	27	0	0	-4.39552	20.7975
1	-2.11316	GO:0048736	M1	1	0	GO Biological Processes	19	appendage development	19_GO:0032502 developmental process	-2.11316	5.17001	3.68673	30198	177	132	4	3.0303	1.49202	5362|5916|6497|6926	PLXNA2|RARG|SKI|TBX3	-0.627036	0	27	0	0	-4.39552	20.7975
1	-2.11316	GO:0060173	M1	1	0	GO Biological Processes	19	limb development	19_GO:0032502 developmental process	-2.11316	5.17001	3.68673	30198	177	132	4	3.0303	1.49202	5362|5916|6497|6926	PLXNA2|RARG|SKI|TBX3	-0.627036	0	27	0	0	-4.39552	20.7975
1	-2.02519	GO:0035282	M1	1	0	GO Biological Processes	19	segmentation	19_GO:0032502 developmental process	-2.02519	6.93251	3.91752	30198	99	132	3	2.27273	1.29716	5362|6926|7157	PLXNA2|TBX3|TP53	-0.558489	0	27	0	0	-4.39552	20.7975
1	-4.24031	GO:0043269	M1	1	0	GO Biological Processes	19	regulation of ion transport	19_GO:0051179 localization	-4.24031	3.94436	5.20715	30198	696	132	12	9.09091	2.50219	187|1520|1536|2669|5593|7225|7466|9022|10859|23208|53827|219527	APLNR|CTSS|CYBB|GEM|PRKG2|TRPC6|WFS1|CLIC3|LILRB1|SYT11|FXYD5|LRRC55	-2.25128	0	28	1	1	-4.24031	5.14096
1	-2.86726	GO:0034762	M1	1	0	GO Biological Processes	19	regulation of transmembrane transport	19_GO:0051179 localization	-2.86726	3.42019	3.97432	30198	602	132	9	6.81818	2.19388	187|1520|1536|2669|3099|7225|9022|53827|219527	APLNR|CTSS|CYBB|GEM|HK2|TRPC6|CLIC3|FXYD5|LRRC55	-1.23827	0	28	0	0	-4.24031	5.14096
1	-2.76269	GO:0034765	M1	1	0	GO Biological Processes	19	regulation of ion transmembrane transport	19_GO:0051179 localization	-2.76269	3.63131	3.94716	30198	504	132	8	6.06061	2.0768	187|1520|1536|2669|7225|9022|53827|219527	APLNR|CTSS|CYBB|GEM|TRPC6|CLIC3|FXYD5|LRRC55	-1.15819	0	28	0	0	-4.24031	5.14096
1	-2.64597	GO:0010959	M1	1	0	GO Biological Processes	19	regulation of metal ion transport	19_GO:0051179 localization	-2.64597	3.89637	3.91736	30198	411	132	7	5.30303	1.95049	187|2669|7225|7466|10859|53827|219527	APLNR|GEM|TRPC6|WFS1|LILRB1|FXYD5|LRRC55	-1.06358	0	28	0	0	-4.24031	5.14096
1	-2.25012	GO:0051924	M1	1	0	GO Biological Processes	19	regulation of calcium ion transport	19_GO:0051179 localization	-2.25012	4.43358	3.66997	30198	258	132	5	3.78788	1.6616	187|2669|7225|7466|10859	APLNR|GEM|TRPC6|WFS1|LILRB1	-0.736373	0	28	0	0	-4.24031	5.14096
1	-2.13586	GO:0032412	M1	1	0	GO Biological Processes	19	regulation of ion transmembrane transporter activity	19_GO:0051179 localization	-2.13586	4.1595	3.4875	30198	275	132	5	3.78788	1.6616	1520|2669|7225|53827|219527	CTSS|GEM|TRPC6|FXYD5|LRRC55	-0.643653	0	28	0	0	-4.24031	5.14096
1	-2.1166	GO:0043270	M1	1	0	GO Biological Processes	19	positive regulation of ion transport	19_GO:0051179 localization	-2.1166	4.11462	3.45682	30198	278	132	5	3.78788	1.6616	187|1520|7225|7466|219527	APLNR|CTSS|TRPC6|WFS1|LRRC55	-0.628746	0	28	0	0	-4.24031	5.14096
1	-2.10473	GO:0034767	M1	1	0	GO Biological Processes	19	positive regulation of ion transmembrane transport	19_GO:0051179 localization	-2.10473	5.14096	3.67144	30198	178	132	4	3.0303	1.49202	187|1520|7225|219527	APLNR|CTSS|TRPC6|LRRC55	-0.619471	0	28	0	0	-4.24031	5.14096
1	-2.07264	GO:0022898	M1	1	0	GO Biological Processes	19	regulation of transmembrane transporter activity	19_GO:0051179 localization	-2.07264	4.01356	3.3869	30198	285	132	5	3.78788	1.6616	1520|2669|7225|53827|219527	CTSS|GEM|TRPC6|FXYD5|LRRC55	-0.594216	0	28	0	0	-4.24031	5.14096
1	-4.15146	GO:0006897	M1	1	0	GO Biological Processes	19	endocytosis	19_GO:0051179 localization	-4.15146	4.59383	5.35827	30198	498	132	10	7.57576	2.30313	133|2207|2219|9902|10859|29108|30844|30846|58191|81035	ADM|FCER1G|FCN1|MRC2|LILRB1|PYCARD|EHD4|EHD2|CXCL16|COLEC12	-2.18387	0	29	1	1	-4.15146	10.3988
1	-2.5149	GO:0031623	M1	1	0	GO Biological Processes	19	receptor internalization	19_GO:0051179 localization	-2.5149	10.3988	5.06477	30198	66	132	3	2.27273	1.29716	133|2207|10859	ADM|FCER1G|LILRB1	-0.954579	0	29	0	0	-4.15146	10.3988
1	-2.29444	GO:0006898	M1	1	0	GO Biological Processes	19	receptor-mediated endocytosis	19_GO:0051179 localization	-2.29444	5.8286	4.01925	30198	157	132	4	3.0303	1.49202	133|2207|10859|58191	ADM|FCER1G|LILRB1|CXCL16	-0.773272	0	29	0	0	-4.15146	10.3988
1	-4.03097	GO:0002931	M1	1	0	GO Biological Processes	19	response to ischemia	19_GO:0050896 response to stimulus	-4.03097	16.9461	7.7711	30198	54	132	4	3.0303	1.49202	1436|3099|7157|7345	CSF1R|HK2|TP53|UCHL1	-2.09614	0	30	1	1	-4.03097	16.9461
1	-2.82818	GO:0008283	M1	1	0	GO Biological Processes	19	cell population proliferation	19_GO:0009987 cellular process	-2.82818	3.71988	4.03034	30198	492	132	8	6.06061	2.0768	595|650|1436|7045|7157|7345|10859|81285	CCND1|BMP2|CSF1R|TGFBI|TP53|UCHL1|LILRB1|OR51E2	-1.20847	0	30	0	0	-4.03097	16.9461
1	-2.3263	GO:0090559	M1	1	0	GO Biological Processes	19	regulation of membrane permeability	19_GO:0065007 biological regulation	-2.3263	8.91322	4.60676	30198	77	132	3	2.27273	1.29716	3099|7157|7805	HK2|TP53|LAPTM5	-0.798531	0	30	0	0	-4.03097	16.9461
1	-2.20688	GO:2000106	M1	1	0	GO Biological Processes	19	regulation of leukocyte apoptotic process	19_GO:0050789 regulation of biological process	-2.20688	8.07433	4.32762	30198	85	132	3	2.27273	1.29716	558|7157|10859	AXL|TP53|LILRB1	-0.704031	0	30	0	0	-4.03097	16.9461
1	-2.04932	GO:0070661	M1	1	0	GO Biological Processes	19	leukocyte proliferation	19_GO:0009987 cellular process	-2.04932	7.07545	3.97104	30198	97	132	3	2.27273	1.29716	1436|7157|10859	CSF1R|TP53|LILRB1	-0.576408	0	30	0	0	-4.03097	16.9461
1	-3.96893	GO:0002275	M1	1	0	GO Biological Processes	19	myeloid cell activation involved in immune response	19_GO:0002376 immune system process	-3.96893	16.3409	7.6136	30198	56	132	4	3.0303	1.49202	1113|2207|7305|29108	CHGA|FCER1G|TYROBP|PYCARD	-2.0668	0	31	1	1	-3.96893	16.3409
1	-3.7897	GO:0042742	M1	1	0	GO Biological Processes	19	defense response to bacterium	19_GO:0044419 biological process involved in interspecies interaction between organisms	-3.7897	5.21419	5.26197	30198	351	132	8	6.06061	2.0768	1113|2207|4069|4938|6693|29108|81035|219972	CHGA|FCER1G|LYZ|OAS1|SPN|PYCARD|COLEC12|MPEG1	-1.93847	0	31	0	0	-3.96893	16.3409
1	-3.44357	GO:0002274	M1	1	0	GO Biological Processes	19	myeloid leukocyte activation	19_GO:0002376 immune system process	-3.44357	8.28887	5.68638	30198	138	132	5	3.78788	1.6616	1113|2207|5971|7305|29108	CHGA|FCER1G|RELB|TYROBP|PYCARD	-1.66581	0	31	0	0	-3.96893	16.3409
1	-3.27001	GO:0050829	M1	1	0	GO Biological Processes	19	defense response to Gram-negative bacterium	19_GO:0044419 biological process involved in interspecies interaction between organisms	-3.27001	10.7658	5.97407	30198	85	132	4	3.0303	1.49202	1113|4069|29108|219972	CHGA|LYZ|PYCARD|MPEG1	-1.54171	0	31	0	0	-3.96893	16.3409
1	-2.88086	GO:0050830	M1	1	0	GO Biological Processes	19	defense response to Gram-positive bacterium	19_GO:0044419 biological process involved in interspecies interaction between organisms	-2.88086	8.47306	5.15502	30198	108	132	4	3.0303	1.49202	1113|4069|29108|219972	CHGA|LYZ|PYCARD|MPEG1	-1.24947	0	31	0	0	-3.96893	16.3409
1	-3.91818	GO:0009725	M1	1	0	GO Biological Processes	19	response to hormone	19_GO:0050896 response to stimulus	-3.91818	3.64578	4.87166	30198	753	132	12	9.09091	2.50219	133|595|1520|1536|2625|3485|5916|7040|7351|9572|10095|81285	ADM|CCND1|CTSS|CYBB|GATA3|IGFBP2|RARG|TGFB1|UCP2|NR1D1|ARPC1B|OR51E2	-2.03152	0	32	1	1	-3.91818	14.0783
1	-3.71652	GO:0031100	M1	1	0	GO Biological Processes	19	animal organ regeneration	19_GO:0032502 developmental process	-3.71652	14.0783	6.99389	30198	65	132	4	3.0303	1.49202	133|558|595|7351	ADM|AXL|CCND1|UCP2	-1.88908	0	32	0	0	-3.91818	14.0783
1	-3.65731	GO:0048545	M1	1	0	GO Biological Processes	19	response to steroid hormone	19_GO:0050896 response to stimulus	-3.65731	5.80221	5.31045	30198	276	132	7	5.30303	1.95049	133|595|1536|3485|7040|9572|81285	ADM|CCND1|CYBB|IGFBP2|TGFB1|NR1D1|OR51E2	-1.83884	0	32	0	0	-3.91818	14.0783
1	-3.61622	GO:0043627	M1	1	0	GO Biological Processes	19	response to estrogen	19_GO:0050896 response to stimulus	-3.61622	13.2622	6.75665	30198	69	132	4	3.0303	1.49202	595|2625|3485|10095	CCND1|GATA3|IGFBP2|ARPC1B	-1.80874	0	32	0	0	-3.91818	14.0783
1	-2.89752	GO:0050878	M1	1	0	GO Biological Processes	19	regulation of body fluid levels	19_GO:0065007 biological regulation	-2.89752	4.31647	4.25882	30198	371	132	7	5.30303	1.95049	133|187|558|595|3043|3099|7466	ADM|APLNR|AXL|CCND1|HBB|HK2|WFS1	-1.2625	0	32	0	0	-3.91818	14.0783
1	-2.70589	GO:0009410	M1	1	0	GO Biological Processes	19	response to xenobiotic stimulus	19_GO:0050896 response to stimulus	-2.70589	3.99354	3.99854	30198	401	132	7	5.30303	1.95049	595|1536|2625|3071|3485|7157|7345	CCND1|CYBB|GATA3|NCKAP1L|IGFBP2|TP53|UCHL1	-1.11037	0	32	0	0	-3.91818	14.0783
1	-2.67376	GO:0032355	M1	1	0	GO Biological Processes	19	response to estradiol	19_GO:0050896 response to stimulus	-2.67376	7.43976	4.74188	30198	123	132	4	3.0303	1.49202	595|3485|7040|10095	CCND1|IGFBP2|TGFB1|ARPC1B	-1.08813	0	32	0	0	-3.91818	14.0783
1	-2.37462	GO:0031099	M1	1	0	GO Biological Processes	19	regeneration	19_GO:0032502 developmental process	-2.37462	6.14155	4.16872	30198	149	132	4	3.0303	1.49202	133|558|595|7351	ADM|AXL|CCND1|UCP2	-0.839173	0	32	0	0	-3.91818	14.0783
1	-2.28268	GO:0009991	M1	1	0	GO Biological Processes	19	response to extracellular stimulus	19_GO:0050896 response to stimulus	-2.28268	3.34323	3.42529	30198	479	132	7	5.30303	1.95049	133|558|595|1536|3485|7157|7351	ADM|AXL|CCND1|CYBB|IGFBP2|TP53|UCP2	-0.764309	0	32	0	0	-3.91818	14.0783
1	-2.25611	GO:0031960	M1	1	0	GO Biological Processes	19	response to corticosteroid	19_GO:0050896 response to stimulus	-2.25611	5.68379	3.94833	30198	161	132	4	3.0303	1.49202	133|595|1536|3485	ADM|CCND1|CYBB|IGFBP2	-0.74144	0	32	0	0	-3.91818	14.0783
1	-2.17376	GO:0007565	M1	1	0	GO Biological Processes	19	female pregnancy	19_GO:0022414 reproductive process	-2.17376	5.38289	3.79711	30198	170	132	4	3.0303	1.49202	133|3485|3678|7351	ADM|IGFBP2|ITGA5|UCP2	-0.672706	0	32	0	0	-3.91818	14.0783
1	-2.00776	GO:0044703	M1	1	0	GO Biological Processes	19	multi-organism reproductive process	19_GO:0022414 reproductive process	-2.00776	4.81627	3.49646	30198	190	132	4	3.0303	1.49202	133|3485|3678|7351	ADM|IGFBP2|ITGA5|UCP2	-0.54353	0	32	0	0	-3.91818	14.0783
1	-3.88281	GO:0009611	M1	1	0	GO Biological Processes	19	response to wounding	19_GO:0050896 response to stimulus	-3.88281	4.73323	5.19663	30198	435	132	9	6.81818	2.19388	133|558|1839|2828|3043|3678|7040|7305|23208	ADM|AXL|HBEGF|GPR4|HBB|ITGA5|TGFB1|TYROBP|SYT11	-2.00475	0	33	1	1	-3.88281	9.6123
1	-3.74168	GO:0051897	M1	1	0	GO Biological Processes	19	positive regulation of protein kinase B signaling	19_GO:0023052 signaling	-3.74168	9.6123	6.23723	30198	119	132	5	3.78788	1.6616	558|1839|2625|7040|56005	AXL|HBEGF|GATA3|TGFB1|MYDGF	-1.90423	0	33	0	0	-3.88281	9.6123
1	-3.19282	GO:0042060	M1	1	0	GO Biological Processes	19	wound healing	19_GO:0050896 response to stimulus	-3.19282	4.85275	4.6629	30198	330	132	7	5.30303	1.95049	558|1839|2828|3043|3678|7040|23208	AXL|HBEGF|GPR4|HBB|ITGA5|TGFB1|SYT11	-1.48298	0	33	0	0	-3.88281	9.6123
1	-2.84914	GO:0051896	M1	1	0	GO Biological Processes	19	regulation of protein kinase B signaling	19_GO:0023052 signaling	-2.84914	6.11692	4.65072	30198	187	132	5	3.78788	1.6616	558|1839|2625|7040|56005	AXL|HBEGF|GATA3|TGFB1|MYDGF	-1.22375	0	33	0	0	-3.88281	9.6123
1	-2.13878	GO:0010634	M1	1	0	GO Biological Processes	19	positive regulation of epithelial cell migration	19_GO:0040011 locomotion	-2.13878	5.25914	3.73331	30198	174	132	4	3.0303	1.49202	1839|2625|7040|57608	HBEGF|GATA3|TGFB1|JCAD	-0.645695	0	33	0	0	-3.88281	9.6123
1	-2.04205	GO:0010632	M1	1	0	GO Biological Processes	19	regulation of epithelial cell migration	19_GO:0040011 locomotion	-2.04205	3.94436	3.33831	30198	290	132	5	3.78788	1.6616	1839|2625|7040|11221|57608	HBEGF|GATA3|TGFB1|DUSP10|JCAD	-0.572027	0	33	0	0	-3.88281	9.6123
1	-3.7761	GO:0071675	M1	1	0	GO Biological Processes	19	regulation of mononuclear cell migration	19_GO:0040011 locomotion	-3.7761	9.77661	6.30238	30198	117	132	5	3.78788	1.6616	719|1436|1893|6693|29108	C3AR1|CSF1R|ECM1|SPN|PYCARD	-1.92885	0	34	1	1	-3.7761	15.2515
1	-3.40071	GO:0002687	M1	1	0	GO Biological Processes	19	positive regulation of leukocyte migration	19_GO:0040011 locomotion	-3.40071	8.11251	5.60907	30198	141	132	5	3.78788	1.6616	719|1436|3071|6693|29108	C3AR1|CSF1R|NCKAP1L|SPN|PYCARD	-1.63462	0	34	0	0	-3.7761	15.2515
1	-3.38065	GO:0002685	M1	1	0	GO Biological Processes	19	regulation of leukocyte migration	19_GO:0040011 locomotion	-3.38065	6.26775	5.18405	30198	219	132	6	4.54545	1.81301	719|1436|1893|3071|6693|29108	C3AR1|CSF1R|ECM1|NCKAP1L|SPN|PYCARD	-1.62272	0	34	0	0	-3.7761	15.2515
1	-3.1634	GO:0070665	M1	1	0	GO Biological Processes	19	positive regulation of leukocyte proliferation	19_GO:0048518 positive regulation of biological process	-3.1634	7.19411	5.18879	30198	159	132	5	3.78788	1.6616	1436|1439|3071|3485|29108	CSF1R|CSF2RB|NCKAP1L|IGFBP2|PYCARD	-1.46847	0	34	0	0	-3.7761	15.2515
1	-3.07921	GO:0001959	M1	1	0	GO Biological Processes	19	regulation of cytokine-mediated signaling pathway	19_GO:0023052 signaling	-3.07921	6.89074	5.0427	30198	166	132	5	3.78788	1.6616	558|1893|4938|7805|29108	AXL|ECM1|OAS1|LAPTM5|PYCARD	-1.4074	0	34	0	0	-3.7761	15.2515
1	-2.99443	GO:2000404	M1	1	0	GO Biological Processes	19	regulation of T cell migration	19_GO:0040011 locomotion	-2.99443	15.2515	6.33918	30198	45	132	3	2.27273	1.29716	1893|6693|29108	ECM1|SPN|PYCARD	-1.33566	0	34	0	0	-3.7761	15.2515
1	-2.94392	GO:0060759	M1	1	0	GO Biological Processes	19	regulation of response to cytokine stimulus	19_GO:0050896 response to stimulus	-2.94392	6.4262	4.81096	30198	178	132	5	3.78788	1.6616	558|1893|4938|7805|29108	AXL|ECM1|OAS1|LAPTM5|PYCARD	-1.29781	0	34	0	0	-3.7761	15.2515
1	-2.55287	GO:2000401	M1	1	0	GO Biological Processes	19	regulation of lymphocyte migration	19_GO:0040011 locomotion	-2.55287	10.7237	5.15971	30198	64	132	3	2.27273	1.29716	1893|6693|29108	ECM1|SPN|PYCARD	-0.987398	0	34	0	0	-3.7761	15.2515
1	-2.44259	GO:0032722	M1	1	0	GO Biological Processes	19	positive regulation of chemokine production	19_GO:0048518 positive regulation of biological process	-2.44259	9.80455	4.88654	30198	70	132	3	2.27273	1.29716	1436|4938|29108	CSF1R|OAS1|PYCARD	-0.897365	0	34	0	0	-3.7761	15.2515
1	-2.04932	GO:0032642	M1	1	0	GO Biological Processes	19	regulation of chemokine production	19_GO:0032501 multicellular organismal process	-2.04932	7.07545	3.97104	30198	97	132	3	2.27273	1.29716	1436|4938|29108	CSF1R|OAS1|PYCARD	-0.576408	0	34	0	0	-3.7761	15.2515
1	-3.69122	GO:0001838	M1	1	0	GO Biological Processes	19	embryonic epithelial tube formation	19_GO:0032502 developmental process	-3.69122	9.37593	6.14234	30198	122	132	5	3.78788	1.6616	133|2625|5916|6497|7040	ADM|GATA3|RARG|SKI|TGFB1	-1.87089	0	35	1	1	-3.69122	14.2983
1	-3.61622	GO:0001570	M1	1	0	GO Biological Processes	19	vasculogenesis	19_GO:0032502 developmental process	-3.61622	13.2622	6.75665	30198	69	132	4	3.0303	1.49202	133|187|7040|54345	ADM|APLNR|TGFB1|SOX18	-1.80874	0	35	0	0	-3.69122	14.2983
1	-3.56315	GO:0072175	M1	1	0	GO Biological Processes	19	epithelial tube formation	19_GO:0032502 developmental process	-3.56315	8.79895	5.90455	30198	130	132	5	3.78788	1.6616	133|2625|5916|6497|7040	ADM|GATA3|RARG|SKI|TGFB1	-1.76463	0	35	0	0	-3.69122	14.2983
1	-3.3727	GO:0016331	M1	1	0	GO Biological Processes	19	morphogenesis of embryonic epithelium	19_GO:0032502 developmental process	-3.3727	7.99905	5.55878	30198	143	132	5	3.78788	1.6616	133|2625|5916|6497|7040	ADM|GATA3|RARG|SKI|TGFB1	-1.61638	0	35	0	0	-3.69122	14.2983
1	-3.33151	GO:0035148	M1	1	0	GO Biological Processes	19	tube formation	19_GO:0032502 developmental process	-3.33151	7.83468	5.48516	30198	146	132	5	3.78788	1.6616	133|2625|5916|6497|7040	ADM|GATA3|RARG|SKI|TGFB1	-1.59097	0	35	0	0	-3.69122	14.2983
1	-3.23898	GO:0021915	M1	1	0	GO Biological Processes	19	neural tube development	19_GO:0032502 developmental process	-3.23898	7.47623	5.32124	30198	153	132	5	3.78788	1.6616	133|5362|5916|6497|7040	ADM|PLXNA2|RARG|SKI|TGFB1	-1.51816	0	35	0	0	-3.69122	14.2983
1	-3.19455	GO:0001843	M1	1	0	GO Biological Processes	19	neural tube closure	19_GO:0032502 developmental process	-3.19455	10.2819	5.81053	30198	89	132	4	3.0303	1.49202	133|5916|6497|7040	ADM|RARG|SKI|TGFB1	-1.48298	0	35	0	0	-3.69122	14.2983
1	-3.17627	GO:0060606	M1	1	0	GO Biological Processes	19	tube closure	19_GO:0032502 developmental process	-3.17627	10.1677	5.77126	30198	90	132	4	3.0303	1.49202	133|5916|6497|7040	ADM|RARG|SKI|TGFB1	-1.47663	0	35	0	0	-3.69122	14.2983
1	-3.08808	GO:0014020	M1	1	0	GO Biological Processes	19	primary neural tube formation	19_GO:0032502 developmental process	-3.08808	9.63254	5.58375	30198	95	132	4	3.0303	1.49202	133|5916|6497|7040	ADM|RARG|SKI|TGFB1	-1.41361	0	35	0	0	-3.69122	14.2983
1	-2.95711	GO:0001841	M1	1	0	GO Biological Processes	19	neural tube formation	19_GO:0032502 developmental process	-2.95711	8.88438	5.31092	30198	103	132	4	3.0303	1.49202	133|5916|6497|7040	ADM|RARG|SKI|TGFB1	-1.30724	0	35	0	0	-3.69122	14.2983
1	-2.91261	GO:0043114	M1	1	0	GO Biological Processes	19	regulation of vascular permeability	19_GO:0032501 multicellular organismal process	-2.91261	14.2983	6.10948	30198	48	132	3	2.27273	1.29716	133|2828|7040	ADM|GPR4|TGFB1	-1.27219	0	35	0	0	-3.69122	14.2983
1	-2.69671	GO:0043388	M1	1	0	GO Biological Processes	19	positive regulation of DNA binding	19_GO:0065007 biological regulation	-2.69671	12.0407	5.52822	30198	57	132	3	2.27273	1.29716	2625|6497|7040	GATA3|SKI|TGFB1	-1.10341	0	35	0	0	-3.69122	14.2983
1	-2.61232	GO:0060395	M1	1	0	GO Biological Processes	19	SMAD protein signal transduction	19_GO:0023052 signaling	-2.61232	11.2511	5.31028	30198	61	132	3	2.27273	1.29716	650|6497|7040	BMP2|SKI|TGFB1	-1.03863	0	35	0	0	-3.69122	14.2983
1	-2.21644	GO:0040007	M1	1	0	GO Biological Processes	19	growth	19_GO:0040007 growth	-2.21644	3.67999	3.45087	30198	373	132	6	4.54545	1.81301	133|1893|2625|5916|7157|8482	ADM|ECM1|GATA3|RARG|TP53|SEMA7A	-0.710897	0	35	0	0	-3.69122	14.2983
1	-2.21644	GO:0048589	M1	1	0	GO Biological Processes	19	developmental growth	19_GO:0040007 growth	-2.21644	3.67999	3.45087	30198	373	132	6	4.54545	1.81301	133|1893|2625|5916|7157|8482	ADM|ECM1|GATA3|RARG|TP53|SEMA7A	-0.710897	0	35	0	0	-3.69122	14.2983
1	-3.56841	GO:0061035	M1	1	0	GO Biological Processes	19	regulation of cartilage development	19_GO:0032502 developmental process	-3.56841	12.8886	6.64528	30198	71	132	4	3.0303	1.49202	650|5593|5916|359845	BMP2|PRKG2|RARG|RFLNB	-1.76728	0	36	1	1	-3.56841	13.1984
1	-2.81169	GO:0032330	M1	1	0	GO Biological Processes	19	regulation of chondrocyte differentiation	19_GO:0032502 developmental process	-2.81169	13.1984	5.8334	30198	52	132	3	2.27273	1.29716	5593|5916|359845	PRKG2|RARG|RFLNB	-1.19571	0	36	0	0	-3.56841	13.1984
1	-3.56758	GO:0034612	M1	1	0	GO Biological Processes	19	response to tumor necrosis factor	19_GO:0050896 response to stimulus	-3.56758	6.79523	5.47578	30198	202	132	6	4.54545	1.81301	2625|7157|9572|27242|29108|58191	GATA3|TP53|NR1D1|TNFRSF21|PYCARD|CXCL16	-1.76728	0	37	1	1	-3.56758	8.66563
1	-3.5325	GO:0007623	M1	1	0	GO Biological Processes	19	circadian rhythm	19_GO:0048511 rhythmic process	-3.5325	8.66563	5.84828	30198	132	132	5	3.78788	1.6616	1960|5971|7157|9572|285382	EGR3|RELB|TP53|NR1D1|C3orf70	-1.73751	0	37	0	0	-3.56758	8.66563
1	-2.94392	GO:0071356	M1	1	0	GO Biological Processes	19	cellular response to tumor necrosis factor	19_GO:0050896 response to stimulus	-2.94392	6.4262	4.81096	30198	178	132	5	3.78788	1.6616	2625|7157|9572|27242|29108	GATA3|TP53|NR1D1|TNFRSF21|PYCARD	-1.29781	0	37	0	0	-3.56758	8.66563
1	-2.94092	GO:0048511	M1	1	0	GO Biological Processes	19	rhythmic process	19_GO:0048511 rhythmic process	-2.94092	5.16029	4.51572	30198	266	132	6	4.54545	1.81301	558|1960|5971|7157|9572|285382	AXL|EGR3|RELB|TP53|NR1D1|C3orf70	-1.29605	0	37	0	0	-3.56758	8.66563
1	-3.51078	GO:0060326	M1	1	0	GO Biological Processes	19	cell chemotaxis	19_GO:0040011 locomotion	-3.51078	6.63109	5.38658	30198	207	132	6	4.54545	1.81301	1113|1839|1960|2207|3071|58191	CHGA|HBEGF|EGR3|FCER1G|NCKAP1L|CXCL16	-1.72103	0	38	1	1	-3.51078	6.63109
1	-3.26843	GO:0050900	M1	1	0	GO Biological Processes	19	leukocyte migration	19_GO:0040011 locomotion	-3.26843	5.96798	5.01125	30198	230	132	6	4.54545	1.81301	1113|2207|2625|3071|6693|58191	CHGA|FCER1G|GATA3|NCKAP1L|SPN|CXCL16	-1.54163	0	38	0	0	-3.51078	6.63109
1	-2.41658	GO:0030595	M1	1	0	GO Biological Processes	19	leukocyte chemotaxis	19_GO:0040011 locomotion	-2.41658	6.31097	4.24761	30198	145	132	4	3.0303	1.49202	1113|2207|3071|58191	CHGA|FCER1G|NCKAP1L|CXCL16	-0.876275	0	38	0	0	-3.51078	6.63109
1	-3.50059	GO:0046903	M1	1	0	GO Biological Processes	19	secretion	19_GO:0051179 localization	-3.50059	4.20195	4.73485	30198	490	132	9	6.81818	2.19388	133|558|595|1113|2625|3099|6926|23208|90332	ADM|AXL|CCND1|CHGA|GATA3|HK2|TBX3|SYT11|EXOC3L2	-1.71257	0	39	1	1	-3.50059	19.0644
1	-3.28026	GO:0032350	M1	1	0	GO Biological Processes	19	regulation of hormone metabolic process	19_GO:0008152 metabolic process	-3.28026	19.0644	7.18581	30198	36	132	3	2.27273	1.29716	133|650|2625	ADM|BMP2|GATA3	-1.55045	0	39	0	0	-3.50059	19.0644
1	-2.85112	GO:0032940	M1	1	0	GO Biological Processes	19	secretion by cell	19_GO:0051179 localization	-2.85112	4.23653	4.19569	30198	378	132	7	5.30303	1.95049	133|558|1113|2625|6926|23208|90332	ADM|AXL|CHGA|GATA3|TBX3|SYT11|EXOC3L2	-1.22453	0	39	0	0	-3.50059	19.0644
1	-2.52043	GO:0140352	M1	1	0	GO Biological Processes	19	export from cell	19_GO:0051179 localization	-2.52043	3.6984	3.74739	30198	433	132	7	5.30303	1.95049	133|558|1113|2625|6926|23208|90332	ADM|AXL|CHGA|GATA3|TBX3|SYT11|EXOC3L2	-0.958054	0	39	0	0	-3.50059	19.0644
1	-2.42522	GO:0050810	M1	1	0	GO Biological Processes	19	regulation of steroid biosynthetic process	19_GO:0008152 metabolic process	-2.42522	9.66645	4.84422	30198	71	132	3	2.27273	1.29716	133|650|9572	ADM|BMP2|NR1D1	-0.88393	0	39	0	0	-3.50059	19.0644
1	-2.34219	GO:0046879	M1	1	0	GO Biological Processes	19	hormone secretion	19_GO:0023052 signaling	-2.34219	9.0305	4.6445	30198	76	132	3	2.27273	1.29716	133|2625|6926	ADM|GATA3|TBX3	-0.811555	0	39	0	0	-3.50059	19.0644
1	-2.20688	GO:0009914	M1	1	0	GO Biological Processes	19	hormone transport	19_GO:0051179 localization	-2.20688	8.07433	4.32762	30198	85	132	3	2.27273	1.29716	133|2625|6926	ADM|GATA3|TBX3	-0.704031	0	39	0	0	-3.50059	19.0644
1	-2.19306	GO:0010817	M1	1	0	GO Biological Processes	19	regulation of hormone levels	19_GO:0065007 biological regulation	-2.19306	3.21568	3.3035	30198	498	132	7	5.30303	1.95049	133|650|1113|2625|6926|7351|9572	ADM|BMP2|CHGA|GATA3|TBX3|UCP2|NR1D1	-0.691112	0	39	0	0	-3.50059	19.0644
1	-3.36582	GO:0008015	M1	1	0	GO Biological Processes	19	blood circulation	19_GO:0032501 multicellular organismal process	-3.36582	4.50784	4.71502	30198	406	132	8	6.06061	2.0768	133|719|1113|1278|2828|3043|7040|81285	ADM|C3AR1|CHGA|COL1A2|GPR4|HBB|TGFB1|OR51E2	-1.6111	0	40	1	1	-3.36582	6.49001
1	-2.81872	GO:0008217	M1	1	0	GO Biological Processes	19	regulation of blood pressure	19_GO:0032501 multicellular organismal process	-2.81872	6.02033	4.59962	30198	190	132	5	3.78788	1.6616	133|1113|1278|3043|81285	ADM|CHGA|COL1A2|HBB|OR51E2	-1.2004	0	40	0	0	-3.36582	6.49001
1	-2.80064	GO:0003013	M1	1	0	GO Biological Processes	19	circulatory system process	19_GO:0032501 multicellular organismal process	-2.80064	3.68246	3.99537	30198	497	132	8	6.06061	2.0768	133|719|1113|1278|2828|3043|7040|81285	ADM|C3AR1|CHGA|COL1A2|GPR4|HBB|TGFB1|OR51E2	-1.1874	0	40	0	0	-3.36582	6.49001
1	-2.79874	GO:0007204	M1	1	0	GO Biological Processes	19	positive regulation of cytosolic calcium ion concentration	19_GO:0065007 biological regulation	-2.79874	5.95762	4.56616	30198	192	132	5	3.78788	1.6616	133|719|1043|2828|7225	ADM|C3AR1|CD52|GPR4|TRPC6	-1.1874	0	40	0	0	-3.36582	6.49001
1	-2.46785	GO:0007188	M1	1	0	GO Biological Processes	19	adenylate cyclase-modulating G protein-coupled receptor signaling pathway	19_GO:0023052 signaling	-2.46785	4.99504	4.021	30198	229	132	5	3.78788	1.6616	133|976|1113|2775|2828	ADM|ADGRE5|CHGA|GNAO1|GPR4	-0.914636	0	40	0	0	-3.36582	6.49001
1	-2.45989	GO:0007189	M1	1	0	GO Biological Processes	19	adenylate cyclase-activating G protein-coupled receptor signaling pathway	19_GO:0023052 signaling	-2.45989	6.49001	4.32953	30198	141	132	4	3.0303	1.49202	133|976|1113|2828	ADM|ADGRE5|CHGA|GPR4	-0.910694	0	40	0	0	-3.36582	6.49001
1	-3.33151	GO:1903531	M1	1	0	GO Biological Processes	19	negative regulation of secretion by cell	19_GO:0051179 localization	-3.33151	7.83468	5.48516	30198	146	132	5	3.78788	1.6616	1113|3071|7351|10859|23208	CHGA|NCKAP1L|UCP2|LILRB1|SYT11	-1.59097	0	41	1	1	-3.33151	8.91322
1	-3.11839	GO:1903530	M1	1	0	GO Biological Processes	19	regulation of secretion by cell	19_GO:0051179 localization	-3.11839	3.71652	4.27594	30198	554	132	9	6.81818	2.19388	650|1113|3071|7040|7351|9572|10859|23208|81285	BMP2|CHGA|NCKAP1L|TGFB1|UCP2|NR1D1|LILRB1|SYT11|OR51E2	-1.4399	0	41	0	0	-3.33151	8.91322
1	-3.0329	GO:0051048	M1	1	0	GO Biological Processes	19	negative regulation of secretion	19_GO:0051179 localization	-3.0329	6.72861	4.96297	30198	170	132	5	3.78788	1.6616	1113|3071|7351|10859|23208	CHGA|NCKAP1L|UCP2|LILRB1|SYT11	-1.36241	0	41	0	0	-3.33151	8.91322
1	-2.82795	GO:0051046	M1	1	0	GO Biological Processes	19	regulation of secretion	19_GO:0051179 localization	-2.82795	3.37534	3.92702	30198	610	132	9	6.81818	2.19388	650|1113|3071|7040|7351|9572|10859|23208|81285	BMP2|CHGA|NCKAP1L|TGFB1|UCP2|NR1D1|LILRB1|SYT11|OR51E2	-1.20847	0	41	0	0	-3.33151	8.91322
1	-2.64718	GO:0030100	M1	1	0	GO Biological Processes	19	regulation of endocytosis	19_GO:0051179 localization	-2.64718	5.49934	4.31443	30198	208	132	5	3.78788	1.6616	558|3071|10859|23208|30844	AXL|NCKAP1L|LILRB1|SYT11|EHD4	-1.06372	0	41	0	0	-3.33151	8.91322
1	-2.3263	GO:0032720	M1	1	0	GO Biological Processes	19	negative regulation of tumor necrosis factor production	19_GO:0048519 negative regulation of biological process	-2.3263	8.91322	4.60676	30198	77	132	3	2.27273	1.29716	558|10859|23208	AXL|LILRB1|SYT11	-0.798531	0	41	0	0	-3.33151	8.91322
1	-2.30705	GO:0051051	M1	1	0	GO Biological Processes	19	negative regulation of transport	19_GO:0051179 localization	-2.30705	3.3785	3.45836	30198	474	132	7	5.30303	1.95049	1113|2669|3071|5593|7351|10859|23208	CHGA|GEM|NCKAP1L|PRKG2|UCP2|LILRB1|SYT11	-0.781174	0	41	0	0	-3.33151	8.91322
1	-2.2952	GO:1903556	M1	1	0	GO Biological Processes	19	negative regulation of tumor necrosis factor superfamily cytokine production	19_GO:0048519 negative regulation of biological process	-2.2952	8.68757	4.53329	30198	79	132	3	2.27273	1.29716	558|10859|23208	AXL|LILRB1|SYT11	-0.773272	0	41	0	0	-3.33151	8.91322
1	-2.29266	GO:0050708	M1	1	0	GO Biological Processes	19	regulation of protein secretion	19_GO:0051179 localization	-2.29266	4.53914	3.73818	30198	252	132	5	3.78788	1.6616	1113|7040|7351|9572|81285	CHGA|TGFB1|UCP2|NR1D1|OR51E2	-0.772426	0	41	0	0	-3.33151	8.91322
1	-2.25611	GO:0043271	M1	1	0	GO Biological Processes	19	negative regulation of ion transport	19_GO:0051179 localization	-2.25611	5.68379	3.94833	30198	161	132	4	3.0303	1.49202	2669|5593|10859|23208	GEM|PRKG2|LILRB1|SYT11	-0.74144	0	41	0	0	-3.33151	8.91322
1	-3.2519	GO:0008360	M1	1	0	GO Biological Processes	19	regulation of cell shape	19_GO:0032502 developmental process	-3.2519	7.52542	5.34402	30198	152	132	5	3.78788	1.6616	1436|5362|7940|25805|51177	CSF1R|PLXNA2|LST1|BAMBI|PLEKHO1	-1.52699	0	42	1	1	-3.2519	7.52542
1	-3.20982	GO:0002703	M1	1	0	GO Biological Processes	19	regulation of leukocyte mediated immunity	19_GO:0002376 immune system process	-3.20982	5.81626	4.92166	30198	236	132	6	4.54545	1.81301	2625|3071|7040|7305|10859|388325	GATA3|NCKAP1L|TGFB1|TYROBP|LILRB1|SCIMP	-1.49488	0	43	1	1	-3.20982	9.66645
1	-2.90779	GO:0097190	M1	1	0	GO Biological Processes	19	apoptotic signaling pathway	19_GO:0023052 signaling	-2.90779	5.08384	4.46625	30198	270	132	6	4.54545	1.81301	5740|7040|7157|7305|8794|29108	PTGIS|TGFB1|TP53|TYROBP|TNFRSF10C|PYCARD	-1.27033	0	43	0	0	-3.20982	9.66645
1	-2.65625	GO:0043523	M1	1	0	GO Biological Processes	19	regulation of neuron apoptotic process	19_GO:0050789 regulation of biological process	-2.65625	5.52591	4.32939	30198	207	132	5	3.78788	1.6616	558|2625|7157|7305|7466	AXL|GATA3|TP53|TYROBP|WFS1	-1.0717	0	43	0	0	-3.20982	9.66645
1	-2.57837	GO:1901214	M1	1	0	GO Biological Processes	19	regulation of neuron death	19_GO:0050789 regulation of biological process	-2.57837	4.37145	3.97918	30198	314	132	6	4.54545	1.81301	558|1113|2625|7157|7305|7466	AXL|CHGA|GATA3|TP53|TYROBP|WFS1	-1.00768	0	43	0	0	-3.20982	9.66645
1	-2.49331	GO:0002705	M1	1	0	GO Biological Processes	19	positive regulation of leukocyte mediated immunity	19_GO:0002376 immune system process	-2.49331	6.63109	4.39308	30198	138	132	4	3.0303	1.49202	2625|7040|7305|388325	GATA3|TGFB1|TYROBP|SCIMP	-0.937065	0	43	0	0	-3.20982	9.66645
1	-2.42522	GO:2000379	M1	1	0	GO Biological Processes	19	positive regulation of reactive oxygen species metabolic process	19_GO:0048518 positive regulation of biological process	-2.42522	9.66645	4.84422	30198	71	132	3	2.27273	1.29716	7040|7157|7305	TGFB1|TP53|TYROBP	-0.88393	0	43	0	0	-3.20982	9.66645
1	-2.39544	GO:2000377	M1	1	0	GO Biological Processes	19	regulation of reactive oxygen species metabolic process	19_GO:0008152 metabolic process	-2.39544	6.22511	4.2078	30198	147	132	4	3.0303	1.49202	3099|7040|7157|7305	HK2|TGFB1|TP53|TYROBP	-0.858053	0	43	0	0	-3.20982	9.66645
1	-3.15647	GO:0040008	M1	1	0	GO Biological Processes	19	regulation of growth	19_GO:0040007 growth	-3.15647	3.44537	4.22181	30198	664	132	10	7.57576	2.30313	1839|3142|3485|7040|7157|7466|8482|11221|57715|58191	HBEGF|HLX|IGFBP2|TGFB1|TP53|WFS1|SEMA7A|DUSP10|SEMA4G|CXCL16	-1.46294	0	44	1	1	-3.15647	4.38262
1	-2.2293	GO:0045927	M1	1	0	GO Biological Processes	19	positive regulation of growth	19_GO:0040007 growth	-2.2293	4.38262	3.63664	30198	261	132	5	3.78788	1.6616	1839|3142|7466|8482|58191	HBEGF|HLX|WFS1|SEMA7A|CXCL16	-0.719216	0	44	0	0	-3.15647	4.38262
1	-3.12273	GO:0045185	M1	1	0	GO Biological Processes	19	maintenance of protein location	19_GO:0051179 localization	-3.12273	9.83969	5.65705	30198	93	132	4	3.0303	1.49202	3099|11013|11015|375387	HK2|TMSB15A|KDELR3|NRROS	-1.4429	0	45	1	1	-3.12273	10.7237
1	-2.55287	GO:0032507	M1	1	0	GO Biological Processes	19	maintenance of protein location in cell	19_GO:0051179 localization	-2.55287	10.7237	5.15971	30198	64	132	3	2.27273	1.29716	3099|11013|11015	HK2|TMSB15A|KDELR3	-0.987398	0	45	0	0	-3.12273	10.7237
1	-2.25611	GO:0051235	M1	1	0	GO Biological Processes	19	maintenance of location	19_GO:0051179 localization	-2.25611	5.68379	3.94833	30198	161	132	4	3.0303	1.49202	3099|11013|11015|375387	HK2|TMSB15A|KDELR3|NRROS	-0.74144	0	45	0	0	-3.12273	10.7237
1	-2.0993	GO:0051651	M1	1	0	GO Biological Processes	19	maintenance of location in cell	19_GO:0051179 localization	-2.0993	7.37977	4.0828	30198	93	132	3	2.27273	1.29716	3099|11013|11015	HK2|TMSB15A|KDELR3	-0.616621	0	45	0	0	-3.12273	10.7237
1	-2.96652	GO:0046006	M1	1	0	GO Biological Processes	19	regulation of activated T cell proliferation	19_GO:0002376 immune system process	-2.96652	14.92	6.26022	30198	46	132	3	2.27273	1.29716	2615|3485|29108	LRRC32|IGFBP2|PYCARD	-1.31286	0	46	1	1	-2.96652	14.92
1	-2.71881	GO:0007159	M1	1	0	GO Biological Processes	19	leukocyte cell-cell adhesion	19_GO:0009987 cellular process	-2.71881	12.2557	5.58613	30198	56	132	3	2.27273	1.29716	3678|4907|6693	ITGA5|NT5E|SPN	-1.12219	0	47	1	1	-2.71881	12.2557
1	-2.02269	GO:0098609	M1	1	0	GO Biological Processes	19	cell-cell adhesion	19_GO:0009987 cellular process	-2.02269	2.98214	3.07086	30198	537	132	7	5.30303	1.95049	1010|3043|3678|4907|6693|10082|91653	CDH12|HBB|ITGA5|NT5E|SPN|GPC6|BOC	-0.556811	0	47	0	0	-2.71881	12.2557
1	-2.69304	GO:0042593	M1	1	0	GO Biological Processes	19	glucose homeostasis	19_GO:0065007 biological regulation	-2.69304	5.6348	4.39021	30198	203	132	5	3.78788	1.6616	3099|4938|7351|7466|9572	HK2|OAS1|UCP2|WFS1|NR1D1	-1.10085	0	48	1	1	-2.69304	5.6348
1	-2.68376	GO:0033500	M1	1	0	GO Biological Processes	19	carbohydrate homeostasis	19_GO:0065007 biological regulation	-2.68376	5.60717	4.37485	30198	204	132	5	3.78788	1.6616	3099|4938|7351|7466|9572	HK2|OAS1|UCP2|WFS1|NR1D1	-1.09267	0	48	0	0	-2.69304	5.6348
1	-2.67503	GO:0032963	M1	1	0	GO Biological Processes	19	collagen metabolic process	19_GO:0008152 metabolic process	-2.67503	11.8331	5.47173	30198	58	132	3	2.27273	1.29716	1278|1520|9902	COL1A2|CTSS|MRC2	-1.08813	0	49	1	1	-2.67503	11.8331
1	-2.16195	GO:0030198	M1	1	0	GO Biological Processes	19	extracellular matrix organization	19_GO:0009987 cellular process	-2.16195	4.2209	3.52908	30198	271	132	5	3.78788	1.6616	1278|1520|7040|7045|79709	COL1A2|CTSS|TGFB1|TGFBI|COLGALT1	-0.665343	0	49	0	0	-2.67503	11.8331
1	-2.15538	GO:0043062	M1	1	0	GO Biological Processes	19	extracellular structure organization	19_GO:0009987 cellular process	-2.15538	4.20538	3.51861	30198	272	132	5	3.78788	1.6616	1278|1520|7040|7045|79709	COL1A2|CTSS|TGFB1|TGFBI|COLGALT1	-0.659659	0	49	0	0	-2.67503	11.8331
1	-2.14234	GO:0045229	M1	1	0	GO Biological Processes	19	external encapsulating structure organization	19_GO:0009987 cellular process	-2.14234	4.17468	3.49782	30198	274	132	5	3.78788	1.6616	1278|1520|7040|7045|79709	COL1A2|CTSS|TGFB1|TGFBI|COLGALT1	-0.648376	0	49	0	0	-2.67503	11.8331
1	-2.63575	GO:0034341	M1	1	0	GO Biological Processes	19	response to interferon-gamma	19_GO:0044419 biological process involved in interspecies interaction between organisms	-2.63575	7.26263	4.66758	30198	126	132	4	3.0303	1.49202	3659|7157|7791|58191	IRF1|TP53|ZYX|CXCL16	-1.05658	0	50	1	1	-2.63575	7.26263
1	-2.49822	GO:1905114	M1	1	0	GO Biological Processes	19	cell surface receptor signaling pathway involved in cell-cell signaling	19_GO:0023052 signaling	-2.49822	4.21054	3.86177	30198	326	132	6	4.54545	1.81301	595|650|2625|3087|5916|10082	CCND1|BMP2|GATA3|HHEX|RARG|GPC6	-0.939939	0	51	1	1	-2.49822	4.36589
1	-2.22242	GO:0016055	M1	1	0	GO Biological Processes	19	Wnt signaling pathway	19_GO:0023052 signaling	-2.22242	4.36589	3.62564	30198	262	132	5	3.78788	1.6616	595|2625|3087|5916|10082	CCND1|GATA3|HHEX|RARG|GPC6	-0.714162	0	51	0	0	-2.49822	4.36589
1	-2.22242	GO:0198738	M1	1	0	GO Biological Processes	19	cell-cell signaling by wnt	19_GO:0023052 signaling	-2.22242	4.36589	3.62564	30198	262	132	5	3.78788	1.6616	595|2625|3087|5916|10082	CCND1|GATA3|HHEX|RARG|GPC6	-0.714162	0	51	0	0	-2.49822	4.36589
1	-2.46024	GO:0014902	M1	1	0	GO Biological Processes	19	myotube differentiation	19_GO:0032502 developmental process	-2.46024	9.94664	4.92973	30198	69	132	3	2.27273	1.29716	6497|23646|51177	SKI|PLD3|PLEKHO1	-0.910694	0	52	1	1	-2.46024	9.94664
1	-2.0993	GO:0007229	M1	1	0	GO Biological Processes	19	integrin-mediated signaling pathway	19_GO:0023052 signaling	-2.0993	7.37977	4.0828	30198	93	132	3	2.27273	1.29716	3678|7791|8482	ITGA5|ZYX|SEMA7A	-0.616621	0	53	1	1	-2.0993	7.37977
1	-2.09636	GO:0002064	M1	1	0	GO Biological Processes	19	epithelial cell development	19_GO:0032502 developmental process	-2.09636	5.11224	3.65627	30198	179	132	4	3.0303	1.49202	2828|5916|7111|54345	GPR4|RARG|TMOD1|SOX18	-0.614532	0	54	1	1	-2.09636	5.11224

## Sheet: up-CC
_MEMBER_MyList	_LogP_MyList	GO	_PATTERN_	_RANK_	GiniIndex	Category	CategoryID	Description	PARENT_GO	LogP	Enrichment	Z-score	#TotalGeneInLibrary	#GeneInGO	#GeneInHitList	#GeneInGOAndHitList	%InGO	STDV %InGO	GeneID	Hits	Log(q-value)	EvidenceCutoff	GROUP_ID	FirstInGroupByEnrichment	FirstInGroupByLogP	BestLogPInGroup	BestEnrichmentInGroup	URL
1	-8.41345	GO:0030139	M1	1	0	GO Cellular Components	20	endocytic vesicle		-8.41345	8.69604	9.48409	30198	342	132	13	9.84848	2.59349	1520|1536|1839|3039|3040|3043|7791|23208|30844|30846|81035|219972|388325	CTSS|CYBB|HBEGF|HBA1|HBA2|HBB|ZYX|SYT11|EHD4|EHD2|COLEC12|MPEG1|SCIMP	-5.12409	0	1	1	1	-8.41345	9.94664
1	-4.47694	GO:0045335	M1	1	0	GO Cellular Components	20	phagocytic vesicle		-4.47694	9.94664	6.97969	30198	138	132	6	4.54545	1.81301	1520|1536|7791|23208|219972|388325	CTSS|CYBB|ZYX|SYT11|MPEG1|SCIMP	-2.19089	0	1	0	0	-8.41345	9.94664
1	-6.17829	GO:0070820	M1	1	0	GO Cellular Components	20	tertiary granule		-6.17829	11.1596	8.6442	30198	164	132	8	6.06061	2.0768	963|1520|1536|2207|3043|3071|4069|100049587	CD53|CTSS|CYBB|FCER1G|HBB|NCKAP1L|LYZ|SIGLEC14	-3.18995	0	2	1	1	-6.17829	12.5355
1	-4.1418	GO:0030667	M1	1	0	GO Cellular Components	20	secretory granule membrane		-4.1418	5.86597	5.72458	30198	312	132	8	6.06061	2.0768	719|963|976|1536|2207|3071|7305|100049587	C3AR1|CD53|ADGRE5|CYBB|FCER1G|NCKAP1L|TYROBP|SIGLEC14	-1.96638	0	2	0	0	-6.17829	12.5355
1	-3.77348	GO:0101002	M1	1	0	GO Cellular Components	20	ficolin-1-rich granule		-3.77348	7.41966	5.80329	30198	185	132	6	4.54545	1.81301	1520|2207|2219|3043|3071|100049587	CTSS|FCER1G|FCN1|HBB|NCKAP1L|SIGLEC14	-1.66021	0	2	0	0	-6.17829	12.5355
1	-3.52204	GO:0070821	M1	1	0	GO Cellular Components	20	tertiary granule membrane		-3.52204	12.5355	6.5383	30198	73	132	4	3.0303	1.49202	963|1536|2207|100049587	CD53|CYBB|FCER1G|SIGLEC14	-1.4368	0	2	0	0	-6.17829	12.5355
1	-2.61232	GO:0101003	M1	1	0	GO Cellular Components	20	ficolin-1-rich granule membrane		-2.61232	11.2511	5.31028	30198	61	132	3	2.27273	1.29716	2207|3071|100049587	FCER1G|NCKAP1L|SIGLEC14	-0.737927	0	2	0	0	-6.17829	12.5355
1	-5.08098	GO:0031012	M1	1	0	GO Cellular Components	20	extracellular matrix		-5.08098	4.80783	6.08672	30198	571	132	12	9.09091	2.50219	1278|1520|1893|2219|2615|4684|7040|7045|8482|9672|10082|81035	COL1A2|CTSS|ECM1|FCN1|LRRC32|NCAM1|TGFB1|TGFBI|SEMA7A|SDC3|GPC6|COLEC12	-2.43749	0	3	1	1	-5.08098	7.98044
1	-5.07337	GO:0030312	M1	1	0	GO Cellular Components	20	external encapsulating structure		-5.07337	4.79943	6.0787	30198	572	132	12	9.09091	2.50219	1278|1520|1893|2219|2615|4684|7040|7045|8482|9672|10082|81035	COL1A2|CTSS|ECM1|FCN1|LRRC32|NCAM1|TGFB1|TGFBI|SEMA7A|SDC3|GPC6|COLEC12	-2.43749	0	3	0	0	-5.08098	7.98044
1	-4.69554	GO:0062023	M1	1	0	GO Cellular Components	20	collagen-containing extracellular matrix		-4.69554	5.3327	5.98875	30198	429	132	10	7.57576	2.30313	1278|1520|1893|2219|4684|7040|7045|8482|9672|10082	COL1A2|CTSS|ECM1|FCN1|NCAM1|TGFB1|TGFBI|SEMA7A|SDC3|GPC6	-2.36042	0	3	0	0	-5.08098	7.98044
1	-2.19283	GO:0005581	M1	1	0	GO Cellular Components	20	collagen trimer		-2.19283	7.98044	4.2953	30198	86	132	3	2.27273	1.29716	1278|2219|81035	COL1A2|FCN1|COLEC12	-0.494525	0	3	0	0	-5.08098	7.98044
1	-5.00239	GO:0031225	M1	1	0	GO Cellular Components	20	anchored component of membrane		-5.00239	9.47579	7.32123	30198	169	132	7	5.30303	1.95049	962|1043|4684|4907|8482|8794|10082	CD48|CD52|NCAM1|NT5E|SEMA7A|TNFRSF10C|GPC6	-2.43749	0	4	1	1	-5.00239	9.47579
1	-4.43887	GO:0009897	M1	1	0	GO Cellular Components	20	external side of plasma membrane		-4.43887	4.97332	5.68994	30198	460	132	10	7.57576	2.30313	962|1439|2207|2219|3678|4684|4907|6693|8482|10859	CD48|CSF2RB|FCER1G|FCN1|ITGA5|NCAM1|NT5E|SPN|SEMA7A|LILRB1	-2.19089	0	4	0	0	-5.00239	9.47579
1	-4.31855	GO:0098552	M1	1	0	GO Cellular Components	20	side of membrane		-4.31855	4.01943	5.28866	30198	683	132	12	9.09091	2.50219	962|1439|2207|2219|2669|2775|3678|4684|4907|6693|8482|10859	CD48|CSF2RB|FCER1G|FCN1|GEM|GNAO1|ITGA5|NCAM1|NT5E|SPN|SEMA7A|LILRB1	-2.10837	0	4	0	0	-5.00239	9.47579
1	-4.92	GO:0005775	M1	1	0	GO Cellular Components	20	vacuolar lumen		-4.92	9.2035	7.19069	30198	174	132	7	5.30303	1.95049	1520|4069|6036|9672|10082|23646|29108	CTSS|LYZ|RNASE2|SDC3|GPC6|PLD3|PYCARD	-2.43749	0	5	1	1	-4.92	9.43393
1	-3.05423	GO:0043202	M1	1	0	GO Cellular Components	20	lysosomal lumen		-3.05423	9.43393	5.5126	30198	97	132	4	3.0303	1.49202	1520|9672|10082|23646	CTSS|SDC3|GPC6|PLD3	-1.06589	0	5	0	0	-4.92	9.43393
1	-2.8079	GO:0000323	M1	1	0	GO Cellular Components	20	lytic vacuole		-2.8079	3.09571	3.82186	30198	739	132	10	7.57576	2.30313	719|1520|4069|6036|7805|9672|10082|23208|23646|29108	C3AR1|CTSS|LYZ|RNASE2|LAPTM5|SDC3|GPC6|SYT11|PLD3|PYCARD	-0.880257	0	5	0	0	-4.92	9.43393
1	-2.8079	GO:0005764	M1	1	0	GO Cellular Components	20	lysosome		-2.8079	3.09571	3.82186	30198	739	132	10	7.57576	2.30313	719|1520|4069|6036|7805|9672|10082|23208|23646|29108	C3AR1|CTSS|LYZ|RNASE2|LAPTM5|SDC3|GPC6|SYT11|PLD3|PYCARD	-0.880257	0	5	0	0	-4.92	9.43393
1	-4.88176	GO:0031838	M1	1	0	GO Cellular Components	20	haptoglobin-hemoglobin complex		-4.88176	62.3926	13.4938	30198	11	132	3	2.27273	1.29716	3039|3040|3043	HBA1|HBA2|HBB	-2.43749	0	6	1	1	-4.88176	62.3926
1	-4.75821	GO:0005833	M1	1	0	GO Cellular Components	20	hemoglobin complex		-4.75821	57.1932	12.9004	30198	12	132	3	2.27273	1.29716	3039|3040|3043	HBA1|HBA2|HBB	-2.37194	0	6	0	0	-4.88176	62.3926
1	-3.86771	GO:0071682	M1	1	0	GO Cellular Components	20	endocytic vesicle lumen		-3.86771	29.8399	9.16781	30198	23	132	3	2.27273	1.29716	3039|3040|3043	HBA1|HBA2|HBB	-1.72447	0	6	0	0	-4.88176	62.3926
1	-2.39544	GO:0072562	M1	1	0	GO Cellular Components	20	blood microparticle		-2.39544	6.22511	4.2078	30198	147	132	4	3.0303	1.49202	3039|3040|3043|7040	HBA1|HBA2|HBB|TGFB1	-0.624583	0	6	0	0	-4.88176	62.3926
1	-3.45501	GO:0017053	M1	1	0	GO Cellular Components	20	transcription repressor complex		-3.45501	12.0407	6.38545	30198	76	132	4	3.0303	1.49202	595|5971|6497|7157	CCND1|RELB|SKI|TP53	-1.4013	0	7	1	1	-3.45501	12.0407
1	-2.20691	GO:0005667	M1	1	0	GO Cellular Components	20	transcription regulator complex		-2.20691	3.23517	3.32234	30198	495	132	7	5.30303	1.95049	595|4772|5916|5971|6497|7157|54345	CCND1|NFATC1|RARG|RELB|SKI|TP53|SOX18	-0.497324	0	7	0	0	-3.45501	12.0407
1	-3.42426	GO:0005911	M1	1	0	GO Cellular Components	20	cell-cell junction		-3.42426	4.1015	4.64308	30198	502	132	9	6.81818	2.19388	595|963|1010|3678|6624|7225|7791|57608|317762	CCND1|CD53|CDH12|ITGA5|FSCN1|TRPC6|ZYX|JCAD|CCDC85C	-1.4013	0	8	1	1	-3.42426	5.14096
1	-2.10473	GO:0005912	M1	1	0	GO Cellular Components	20	adherens junction		-2.10473	5.14096	3.67144	30198	178	132	4	3.0303	1.49202	1010|7791|57608|317762	CDH12|ZYX|JCAD|CCDC85C	-0.458817	0	8	0	0	-3.42426	5.14096
1	-3.41191	GO:0032432	M1	1	0	GO Cellular Components	20	actin filament bundle		-3.41191	11.7319	6.28824	30198	78	132	4	3.0303	1.49202	2275|6624|7791|359845	FHL3|FSCN1|ZYX|RFLNB	-1.4013	0	9	1	1	-3.41191	11.7319
1	-2.77887	GO:0015629	M1	1	0	GO Cellular Components	20	actin cytoskeleton		-2.77887	3.65306	3.96771	30198	501	132	8	6.06061	2.0768	558|2275|6624|7111|7791|10095|51778|359845	AXL|FHL3|FSCN1|TMOD1|ZYX|ARPC1B|MYOZ2|RFLNB	-0.869713	0	9	0	0	-3.41191	11.7319
1	-2.46024	GO:0001725	M1	1	0	GO Cellular Components	20	stress fiber		-2.46024	9.94664	4.92973	30198	69	132	3	2.27273	1.29716	2275|6624|7791	FHL3|FSCN1|ZYX	-0.676021	0	9	0	0	-3.41191	11.7319
1	-2.46024	GO:0097517	M1	1	0	GO Cellular Components	20	contractile actin filament bundle		-2.46024	9.94664	4.92973	30198	69	132	3	2.27273	1.29716	2275|6624|7791	FHL3|FSCN1|ZYX	-0.676021	0	9	0	0	-3.41191	11.7319
1	-2.3263	GO:0042641	M1	1	0	GO Cellular Components	20	actomyosin		-2.3263	8.91322	4.60676	30198	77	132	3	2.27273	1.29716	2275|6624|7791	FHL3|FSCN1|ZYX	-0.580974	0	9	0	0	-3.41191	11.7319
1	-2.95479	GO:0001726	M1	1	0	GO Cellular Components	20	ruffle		-2.95479	6.46251	4.82944	30198	177	132	5	3.78788	1.6616	3678|6624|51177|57608|388325	ITGA5|FSCN1|PLEKHO1|JCAD|SCIMP	-0.987639	0	10	1	1	-2.95479	7.07545
1	-2.12164	GO:0031256	M1	1	0	GO Cellular Components	20	leading edge membrane		-2.12164	5.19938	3.70214	30198	176	132	4	3.0303	1.49202	3678|51177|57608|388325	ITGA5|PLEKHO1|JCAD|SCIMP	-0.458817	0	10	0	0	-2.95479	7.07545
1	-2.04932	GO:0032587	M1	1	0	GO Cellular Components	20	ruffle membrane		-2.04932	7.07545	3.97104	30198	97	132	3	2.27273	1.29716	3678|51177|57608	ITGA5|PLEKHO1|JCAD	-0.422716	0	10	0	0	-2.95479	7.07545
1	-2.74135	GO:1904724	M1	1	0	GO Cellular Components	20	tertiary granule lumen		-2.74135	12.4785	5.64553	30198	55	132	3	2.27273	1.29716	1520|3043|4069	CTSS|HBB|LYZ	-0.84992	0	11	1	1	-2.74135	12.4785
1	-2.55825	GO:0043235	M1	1	0	GO Cellular Components	20	receptor complex		-2.55825	3.3643	3.68716	30198	544	132	8	6.06061	2.0768	558|650|1436|1439|3678|5362|81491|388325	AXL|BMP2|CSF1R|CSF2RB|ITGA5|PLXNA2|GPR63|SCIMP	-0.700244	0	12	1	1	-2.55825	3.3643
1	-2.52453	GO:0034774	M1	1	0	GO Cellular Components	20	secretory granule lumen		-2.52453	4.26285	3.90027	30198	322	132	6	4.54545	1.81301	1893|2219|4069|6036|7040|29108	ECM1|FCN1|LYZ|RNASE2|TGFB1|PYCARD	-0.682319	0	13	1	1	-2.52453	7.54196
1	-2.50476	GO:0060205	M1	1	0	GO Cellular Components	20	cytoplasmic vesicle lumen		-2.50476	4.2235	3.87133	30198	325	132	6	4.54545	1.81301	1893|2219|4069|6036|7040|29108	ECM1|FCN1|LYZ|RNASE2|TGFB1|PYCARD	-0.679461	0	13	0	0	-2.52453	7.54196
1	-2.49171	GO:0031983	M1	1	0	GO Cellular Components	20	vesicle lumen		-2.49171	4.19766	3.85224	30198	327	132	6	4.54545	1.81301	1893|2219|4069|6036|7040|29108	ECM1|FCN1|LYZ|RNASE2|TGFB1|PYCARD	-0.679461	0	13	0	0	-2.52453	7.54196
1	-2.31404	GO:0005766	M1	1	0	GO Cellular Components	20	primary lysosome		-2.31404	5.90381	4.05564	30198	155	132	4	3.0303	1.49202	719|4069|6036|29108	C3AR1|LYZ|RNASE2|PYCARD	-0.580974	0	13	0	0	-2.52453	7.54196
1	-2.31404	GO:0042582	M1	1	0	GO Cellular Components	20	azurophil granule		-2.31404	5.90381	4.05564	30198	155	132	4	3.0303	1.49202	719|4069|6036|29108	C3AR1|LYZ|RNASE2|PYCARD	-0.580974	0	13	0	0	-2.52453	7.54196
1	-2.1252	GO:0035578	M1	1	0	GO Cellular Components	20	azurophil granule lumen		-2.1252	7.54196	4.1412	30198	91	132	3	2.27273	1.29716	4069|6036|29108	LYZ|RNASE2|PYCARD	-0.458817	0	13	0	0	-2.52453	7.54196
1	-2.26559	GO:0042581	M1	1	0	GO Cellular Components	20	specific granule		-2.26559	5.71932	3.96584	30198	160	132	4	3.0303	1.49202	719|963|1536|4069	C3AR1|CD53|CYBB|LYZ	-0.544424	0	14	1	1	-2.26559	7.54196
1	-2.1252	GO:0035579	M1	1	0	GO Cellular Components	20	specific granule membrane		-2.1252	7.54196	4.1412	30198	91	132	3	2.27273	1.29716	719|963|1536	C3AR1|CD53|CYBB	-0.458817	0	14	0	0	-2.26559	7.54196
1	-2.11217	GO:0005902	M1	1	0	GO Cellular Components	20	microvillus		-2.11217	7.45998	4.11178	30198	92	132	3	2.27273	1.29716	6624|6693|7040	FSCN1|SPN|TGFB1	-0.458817	0	15	1	1	-2.11217	7.45998
1	-2.0616	GO:0055038	M1	1	0	GO Cellular Components	20	recycling endosome membrane		-2.0616	7.14915	3.99838	30198	96	132	3	2.27273	1.29716	23208|30844|30846	SYT11|EHD4|EHD2	-0.425446	0	16	1	1	-2.0616	7.14915

## Sheet: up-MF
_MEMBER_MyList	_LogP_MyList	GO	_PATTERN_	_RANK_	GiniIndex	Category	CategoryID	Description	PARENT_GO	LogP	Enrichment	Z-score	#TotalGeneInLibrary	#GeneInGO	#GeneInHitList	#GeneInGOAndHitList	%InGO	STDV %InGO	GeneID	Hits	Log(q-value)	EvidenceCutoff	GROUP_ID	FirstInGroupByEnrichment	FirstInGroupByLogP	BestLogPInGroup	BestEnrichmentInGroup	URL
1	-5.01867	GO:0031720	M1	1	0	GO Molecular Functions	21	haptoglobin binding		-5.01867	68.6318	14.1731	30198	10	132	3	2.27273	1.29716	3039|3040|3043	HBA1|HBA2|HBB	-1.33365	0	1	1	1	-5.01867	68.6318
1	-4.54232	GO:0005344	M1	1	0	GO Molecular Functions	21	oxygen carrier activity		-4.54232	49.0227	11.9084	30198	14	132	3	2.27273	1.29716	3039|3040|3043	HBA1|HBA2|HBB	-1.25142	0	1	0	0	-5.01867	68.6318
1	-4.45933	GO:0020037	M1	1	0	GO Molecular Functions	21	heme binding		-4.45933	9.87508	6.94902	30198	139	132	6	4.54545	1.81301	1536|3039|3040|3043|5740|9572	CYBB|HBA1|HBA2|HBB|PTGIS|NR1D1	-1.25142	0	1	0	0	-5.01867	68.6318
1	-4.29053	GO:0046906	M1	1	0	GO Molecular Functions	21	tetrapyrrole binding		-4.29053	9.21232	6.65848	30198	149	132	6	4.54545	1.81301	1536|3039|3040|3043|5740|9572	CYBB|HBA1|HBA2|HBB|PTGIS|NR1D1	-1.20756	0	1	0	0	-5.01867	68.6318
1	-3.27001	GO:0016209	M1	1	0	GO Molecular Functions	21	antioxidant activity		-3.27001	10.7658	5.97407	30198	85	132	4	3.0303	1.49202	3039|3040|3043|195827	HBA1|HBA2|HBB|PRXL2C	-0.54685	0	1	0	0	-5.01867	68.6318
1	-3.17721	GO:0019825	M1	1	0	GO Molecular Functions	21	oxygen binding		-3.17721	17.5979	6.87239	30198	39	132	3	2.27273	1.29716	3039|3040|3043	HBA1|HBA2|HBB	-0.538103	0	1	0	0	-5.01867	68.6318
1	-2.78777	GO:0004601	M1	1	0	GO Molecular Functions	21	peroxidase activity		-2.78777	12.9494	5.76909	30198	53	132	3	2.27273	1.29716	3039|3040|3043	HBA1|HBA2|HBB	-0.424962	0	1	0	0	-5.01867	68.6318
1	-2.69671	GO:0016684	M1	1	0	GO Molecular Functions	21	oxidoreductase activity, acting on peroxide as acceptor		-2.69671	12.0407	5.52822	30198	57	132	3	2.27273	1.29716	3039|3040|3043	HBA1|HBA2|HBB	-0.404209	0	1	0	0	-5.01867	68.6318
1	-2.39126	GO:0140104	M1	1	0	GO Molecular Functions	21	molecular carrier activity		-2.39126	9.40162	4.76203	30198	73	132	3	2.27273	1.29716	3039|3040|3043	HBA1|HBA2|HBB	-0.218475	0	1	0	0	-5.01867	68.6318
1	-3.92702	GO:0033691	M1	1	0	GO Molecular Functions	21	sialic acid binding		-3.92702	31.1963	9.38783	30198	22	132	3	2.27273	1.29716	2219|89790|100049587	FCN1|SIGLEC10|SIGLEC14	-0.940964	0	2	1	1	-3.92702	31.1963
1	-2.90779	GO:0030246	M1	1	0	GO Molecular Functions	21	carbohydrate binding		-2.90779	5.08384	4.46625	30198	270	132	6	4.54545	1.81301	2219|3099|9902|81035|89790|100049587	FCN1|HK2|MRC2|COLEC12|SIGLEC10|SIGLEC14	-0.447638	0	2	0	0	-3.92702	31.1963
1	-3.69594	GO:0005126	M1	1	0	GO Molecular Functions	21	cytokine receptor binding		-3.69594	5.88753	5.36514	30198	272	132	7	5.30303	1.95049	1893|2625|3678|7040|25805|29108|58191	ECM1|GATA3|ITGA5|TGFB1|BAMBI|PYCARD|CXCL16	-0.789068	0	3	1	1	-3.69594	8.22923
1	-3.42917	GO:0070851	M1	1	0	GO Molecular Functions	21	growth factor receptor binding		-3.42917	8.22923	5.66035	30198	139	132	5	3.78788	1.6616	1839|1893|2625|3678|29108	HBEGF|ECM1|GATA3|ITGA5|PYCARD	-0.589239	0	3	0	0	-3.69594	8.22923
1	-2.51605	GO:0002020	M1	1	0	GO Molecular Functions	21	protease binding		-2.51605	6.72861	4.4365	30198	136	132	4	3.0303	1.49202	1278|1893|7157|29108	COL1A2|ECM1|TP53|PYCARD	-0.293424	0	3	0	0	-3.69594	8.22923
1	-3.26364	GO:0001227	M1	1	0	GO Molecular Functions	21	DNA-binding transcription repressor activity, RNA polymerase II-specific		-3.26364	4.98881	4.76057	30198	321	132	7	5.30303	1.95049	2625|3087|6497|6926|7157|9572|255877	GATA3|HHEX|SKI|TBX3|TP53|NR1D1|BCL6B	-0.54685	0	4	1	1	-3.26364	4.98881
1	-3.23187	GO:0001217	M1	1	0	GO Molecular Functions	21	DNA-binding transcription repressor activity		-3.23187	4.92741	4.71672	30198	325	132	7	5.30303	1.95049	2625|3087|6497|6926|7157|9572|255877	GATA3|HHEX|SKI|TBX3|TP53|NR1D1|BCL6B	-0.54685	0	4	0	0	-3.26364	4.98881
1	-3.00128	GO:0001228	M1	1	0	GO Molecular Functions	21	DNA-binding transcription activator activity, RNA polymerase II-specific		-3.00128	3.96143	4.25023	30198	462	132	8	6.06061	2.0768	1960|2625|3087|3659|4772|6926|7157|54345	EGR3|GATA3|HHEX|IRF1|NFATC1|TBX3|TP53|SOX18	-0.447638	0	4	0	0	-3.26364	4.98881
1	-2.97738	GO:0001216	M1	1	0	GO Molecular Functions	21	DNA-binding transcription activator activity		-2.97738	3.92743	4.21986	30198	466	132	8	6.06061	2.0768	1960|2625|3087|3659|4772|6926|7157|54345	EGR3|GATA3|HHEX|IRF1|NFATC1|TBX3|TP53|SOX18	-0.447638	0	4	0	0	-3.26364	4.98881
1	-2.95374	GO:0140297	M1	1	0	GO Molecular Functions	21	DNA-binding transcription factor binding		-2.95374	3.894	4.18983	30198	470	132	8	6.06061	2.0768	2625|3087|4772|5916|6497|6926|7157|7466	GATA3|HHEX|NFATC1|RARG|SKI|TBX3|TP53|WFS1	-0.447638	0	4	0	0	-3.26364	4.98881
1	-2.90221	GO:0008134	M1	1	0	GO Molecular Functions	21	transcription factor binding		-2.90221	3.46043	4.01636	30198	595	132	9	6.81818	2.19388	2625|3087|4772|5916|6497|6926|7157|7466|9572	GATA3|HHEX|NFATC1|RARG|SKI|TBX3|TP53|WFS1|NR1D1	-0.447638	0	4	0	0	-3.26364	4.98881
1	-3.14395	GO:0003779	M1	1	0	GO Molecular Functions	21	actin binding		-3.14395	4.16898	4.43173	30198	439	132	8	6.06061	2.0768	2275|6624|7111|8507|10095|11013|51778|53827	FHL3|FSCN1|TMOD1|ENC1|ARPC1B|TMSB15A|MYOZ2|FXYD5	-0.538103	0	5	1	1	-3.14395	4.16898
1	-2.84487	GO:0048018	M1	1	0	GO Molecular Functions	21	receptor ligand activity		-2.84487	3.7427	4.05154	30198	489	132	8	6.06061	2.0768	133|650|1839|3641|7040|8482|57715|58191	ADM|BMP2|HBEGF|INSL4|TGFB1|SEMA7A|SEMA4G|CXCL16	-0.424962	0	6	1	1	-2.84487	3.7427
1	-2.80612	GO:0030546	M1	1	0	GO Molecular Functions	21	signaling receptor activator activity		-2.80612	3.68988	4.00233	30198	496	132	8	6.06061	2.0768	133|650|1839|3641|7040|8482|57715|58191	ADM|BMP2|HBEGF|INSL4|TGFB1|SEMA7A|SEMA4G|CXCL16	-0.424962	0	6	0	0	-2.84487	3.7427
1	-2.55825	GO:0030545	M1	1	0	GO Molecular Functions	21	signaling receptor regulator activity		-2.55825	3.3643	3.68716	30198	544	132	8	6.06061	2.0768	133|650|1839|3641|7040|8482|57715|58191	ADM|BMP2|HBEGF|INSL4|TGFB1|SEMA7A|SEMA4G|CXCL16	-0.320118	0	6	0	0	-2.84487	3.7427
1	-2.78885	GO:0019902	M1	1	0	GO Molecular Functions	21	phosphatase binding		-2.78885	5.92675	4.54961	30198	193	132	5	3.78788	1.6616	1436|7157|10859|51778|89790	CSF1R|TP53|LILRB1|MYOZ2|SIGLEC10	-0.424962	0	7	1	1	-2.78885	6.18305
1	-2.38499	GO:0019903	M1	1	0	GO Molecular Functions	21	protein phosphatase binding		-2.38499	6.18305	4.18817	30198	148	132	4	3.0303	1.49202	1436|7157|10859|51778	CSF1R|TP53|LILRB1|MYOZ2	-0.218475	0	7	0	0	-2.78885	6.18305
1	-2.76569	GO:0001664	M1	1	0	GO Molecular Functions	21	G protein-coupled receptor binding		-2.76569	4.7661	4.25511	30198	288	132	6	4.54545	1.81301	133|2219|2775|7345|25805|58191	ADM|FCN1|GNAO1|UCHL1|BAMBI|CXCL16	-0.423085	0	8	1	1	-2.76569	4.7661
1	-2.71881	GO:0050840	M1	1	0	GO Molecular Functions	21	extracellular matrix binding		-2.71881	12.2557	5.58613	30198	56	132	3	2.27273	1.29716	1520|1893|7045	CTSS|ECM1|TGFBI	-0.404209	0	9	1	1	-2.71881	12.2557
1	-2.47817	GO:0005518	M1	1	0	GO Molecular Functions	21	collagen binding		-2.47817	10.0929	4.97381	30198	68	132	3	2.27273	1.29716	1520|7045|9902	CTSS|TGFBI|MRC2	-0.270263	0	9	0	0	-2.71881	12.2557
1	-2.69129	GO:0031625	M1	1	0	GO Molecular Functions	21	ubiquitin protein ligase binding		-2.69129	4.60616	4.14523	30198	298	132	6	4.54545	1.81301	6497|7157|7345|7466|7805|23208	SKI|TP53|UCHL1|WFS1|LAPTM5|SYT11	-0.404209	0	10	1	1	-2.69129	4.60616
1	-2.55798	GO:0044389	M1	1	0	GO Molecular Functions	21	ubiquitin-like protein ligase binding		-2.55798	4.33008	3.94928	30198	317	132	6	4.54545	1.81301	6497|7157|7345|7466|7805|23208	SKI|TP53|UCHL1|WFS1|LAPTM5|SYT11	-0.320118	0	10	0	0	-2.69129	4.60616
1	-2.56269	GO:0019838	M1	1	0	GO Molecular Functions	21	growth factor binding		-2.56269	6.93251	4.52604	30198	132	132	4	3.0303	1.49202	1278|2615|3485|375387	COL1A2|LRRC32|IGFBP2|NRROS	-0.320118	0	11	1	1	-2.56269	6.93251
1	-2.38499	GO:0140375	M1	1	0	GO Molecular Functions	21	immune receptor activity		-2.38499	6.18305	4.18817	30198	148	132	4	3.0303	1.49202	719|1439|2207|10859	C3AR1|CSF2RB|FCER1G|LILRB1	-0.218475	0	12	1	1	-2.38499	6.18305
1	-2.34219	GO:0001618	M1	1	0	GO Molecular Functions	21	virus receptor activity		-2.34219	9.0305	4.6445	30198	76	132	3	2.27273	1.29716	558|3678|4684	AXL|ITGA5|NCAM1	-0.188643	0	13	1	1	-2.34219	9.0305
1	-2.3263	GO:0140272	M1	1	0	GO Molecular Functions	21	exogenous protein binding		-2.3263	8.91322	4.60676	30198	77	132	3	2.27273	1.29716	558|3678|4684	AXL|ITGA5|NCAM1	-0.185348	0	13	0	0	-2.34219	9.0305
1	-2.31064	GO:0046332	M1	1	0	GO Molecular Functions	21	SMAD binding		-2.31064	8.79895	4.56969	30198	78	132	3	2.27273	1.29716	650|1278|6497	BMP2|COL1A2|SKI	-0.181922	0	14	1	1	-2.31064	8.79895

## Sheet: up-KEGG
_MEMBER_MyList	_LogP_MyList	GO	_PATTERN_	_RANK_	GiniIndex	Category	CategoryID	Description	PARENT_GO	LogP	Enrichment	Z-score	#TotalGeneInLibrary	#GeneInGO	#GeneInHitList	#GeneInGOAndHitList	%InGO	STDV %InGO	GeneID	Hits	Log(q-value)	EvidenceCutoff	GROUP_ID	FirstInGroupByEnrichment	FirstInGroupByLogP	BestLogPInGroup	BestEnrichmentInGroup	URL
1	-5.17733	hsa04625	M1	1	0	KEGG Pathway	24	C-type lectin receptor signaling pathway		-5.17733	13.1984	8.2568	30198	104	132	6	4.54545	1.81301	1960|2207|3659|4772|5971|29108	EGR3|FCER1G|IRF1|NFATC1|RELB|PYCARD	-2.63825	0	1	1	1	-5.17733	13.1984
1	-4.66129	hsa04380	M1	1	0	KEGG Pathway	24	Osteoclast differentiation		-4.66129	10.7237	7.30469	30198	128	132	6	4.54545	1.81301	1436|4772|5971|7040|7305|10859	CSF1R|NFATC1|RELB|TGFB1|TYROBP|LILRB1	-2.42324	0	2	1	1	-4.66129	10.7237
1	-2.72068	hsa04010	M1	1	0	KEGG Pathway	24	MAPK signaling pathway		-2.72068	4.66883	4.18859	30198	294	132	6	4.54545	1.81301	1436|4772|5971|7040|7157|11221	CSF1R|NFATC1|RELB|TGFB1|TP53|DUSP10	-1.26079	0	2	0	0	-4.66129	10.7237
1	-4.31191	hsa04060	M1	1	0	KEGG Pathway	24	Cytokine-cytokine receptor interaction		-4.31191	6.20401	5.95145	30198	295	132	8	6.06061	2.0768	650|1436|1439|7040|8794|27242|51330|58191	BMP2|CSF1R|CSF2RB|TGFB1|TNFRSF10C|TNFRSF21|TNFRSF12A|CXCL16	-2.25769	0	3	1	1	-4.31191	6.20401
1	-4.16284	hsa05144	M1	1	0	KEGG Pathway	24	Malaria		-4.16284	18.3018	8.11294	30198	50	132	4	3.0303	1.49202	3039|3040|3043|7040	HBA1|HBA2|HBB|TGFB1	-2.25769	0	4	1	1	-4.16284	18.5491
1	-3.24492	hsa05143	M1	1	0	KEGG Pathway	24	African trypanosomiasis		-3.24492	18.5491	7.07726	30198	37	132	3	2.27273	1.29716	3039|3040|3043	HBA1|HBA2|HBB	-1.66009	0	4	0	0	-4.16284	18.5491
1	-4.0978	hsa04933	M1	1	0	KEGG Pathway	24	AGE-RAGE signaling pathway in diabetic complications		-4.0978	11.4386	6.92797	30198	100	132	5	3.78788	1.6616	595|1278|1536|4772|7040	CCND1|COL1A2|CYBB|NFATC1|TGFB1	-2.25769	0	5	1	1	-4.0978	16.7395
1	-3.53331	hsa05205	M1	1	0	KEGG Pathway	24	Proteoglycans in cancer		-3.53331	6.69579	5.4219	30198	205	132	6	4.54545	1.81301	595|1278|1839|3678|7040|7157	CCND1|COL1A2|HBEGF|ITGA5|TGFB1|TP53	-1.83933	0	5	0	0	-4.0978	16.7395
1	-3.11312	hsa05219	M1	1	0	KEGG Pathway	24	Bladder cancer		-3.11312	16.7395	6.68219	30198	41	132	3	2.27273	1.29716	595|1839|7157	CCND1|HBEGF|TP53	-1.57405	0	5	0	0	-4.0978	16.7395
1	-2.53373	hsa05321	M1	1	0	KEGG Pathway	24	Inflammatory bowel disease		-2.53373	10.5587	5.11172	30198	65	132	3	2.27273	1.29716	2625|4772|7040	GATA3|NFATC1|TGFB1	-1.14165	0	5	0	0	-4.0978	16.7395
1	-2.52538	hsa05166	M1	1	0	KEGG Pathway	24	Human T-cell leukemia virus 1 infection		-2.52538	5.15254	4.11466	30198	222	132	5	3.78788	1.6616	595|4772|5971|7040|7157	CCND1|NFATC1|RELB|TGFB1|TP53	-1.14165	0	5	0	0	-4.0978	16.7395
1	-2.34219	hsa05212	M1	1	0	KEGG Pathway	24	Pancreatic cancer		-2.34219	9.0305	4.6445	30198	76	132	3	2.27273	1.29716	595|7040|7157	CCND1|TGFB1|TP53	-1.06874	0	5	0	0	-4.0978	16.7395
1	-2.34219	hsa05220	M1	1	0	KEGG Pathway	24	Chronic myeloid leukemia		-2.34219	9.0305	4.6445	30198	76	132	3	2.27273	1.29716	595|7040|7157	CCND1|TGFB1|TP53	-1.06874	0	5	0	0	-4.0978	16.7395
1	-2.3042	hsa04218	M1	1	0	KEGG Pathway	24	Cellular senescence		-2.3042	5.86597	4.03737	30198	156	132	4	3.0303	1.49202	595|4772|7040|7157	CCND1|NFATC1|TGFB1|TP53	-1.06616	0	5	0	0	-4.0978	16.7395
1	-2.2467	hsa05161	M1	1	0	KEGG Pathway	24	Hepatitis B		-2.2467	5.64871	3.93097	30198	162	132	4	3.0303	1.49202	1960|4772|7040|7157	EGR3|NFATC1|TGFB1|TP53	-1.05004	0	5	0	0	-4.0978	16.7395
1	-2.20063	hsa04310	M1	1	0	KEGG Pathway	24	Wnt signaling pathway		-2.20063	5.47959	3.84629	30198	167	132	4	3.0303	1.49202	595|4772|7157|25805	CCND1|NFATC1|TP53|BAMBI	-1.03396	0	5	0	0	-4.0978	16.7395
1	-2.19283	hsa05210	M1	1	0	KEGG Pathway	24	Colorectal cancer		-2.19283	7.98044	4.2953	30198	86	132	3	2.27273	1.29716	595|7040|7157	CCND1|TGFB1|TP53	-1.03396	0	5	0	0	-4.0978	16.7395
1	-2.03719	hsa01522	M1	1	0	KEGG Pathway	24	Endocrine resistance		-2.03719	7.00325	3.94409	30198	98	132	3	2.27273	1.29716	595|1839|7157	CCND1|HBEGF|TP53	-0.929477	0	5	0	0	-4.0978	16.7395
1	-3.54776	hsa04650	M1	1	0	KEGG Pathway	24	Natural killer cell mediated cytotoxicity		-3.54776	8.73178	5.87626	30198	131	132	5	3.78788	1.6616	962|2207|4772|7305|10870	CD48|FCER1G|NFATC1|TYROBP|HCST	-1.83933	0	6	1	1	-3.54776	8.73178
1	-3.2519	hsa04145	M1	1	0	KEGG Pathway	24	Phagosome		-3.2519	7.52542	5.34402	30198	152	132	5	3.78788	1.6616	1520|1536|3678|9902|81035	CTSS|CYBB|ITGA5|MRC2|COLEC12	-1.66009	0	7	1	1	-3.2519	7.52542
1	-2.08804	hsa05152	M1	1	0	KEGG Pathway	24	Tuberculosis		-2.08804	5.08384	3.6412	30198	180	132	4	3.0303	1.49202	1520|2207|7040|9902	CTSS|FCER1G|TGFB1|MRC2	-0.962483	0	7	0	0	-3.2519	7.52542
1	-2.90113	hsa04360	M1	1	0	KEGG Pathway	24	Axon guidance		-2.90113	6.28497	4.73841	30198	182	132	5	3.78788	1.6616	5362|7225|8482|57715|91653	PLXNA2|TRPC6|SEMA7A|SEMA4G|BOC	-1.40345	0	8	1	1	-2.90113	6.28497
1	-2.50463	hsa05135	M1	1	0	KEGG Pathway	24	Yersinia infection		-2.50463	6.6795	4.41468	30198	137	132	4	3.0303	1.49202	3678|4772|10095|29108	ITGA5|NFATC1|ARPC1B|PYCARD	-1.14165	0	9	1	1	-2.50463	9.0305
1	-2.34219	hsa05133	M1	1	0	KEGG Pathway	24	Pertussis		-2.34219	9.0305	4.6445	30198	76	132	3	2.27273	1.29716	3659|3678|29108	IRF1|ITGA5|PYCARD	-1.06874	0	9	0	0	-2.50463	9.0305
1	-2.32906	hsa05131	M1	1	0	KEGG Pathway	24	Shigellosis		-2.32906	4.63103	3.79667	30198	247	132	5	3.78788	1.6616	3099|3678|7157|10095|29108	HK2|ITGA5|TP53|ARPC1B|PYCARD	-1.06874	0	9	0	0	-2.50463	9.0305
1	-2.25015	hsa04662	M1	1	0	KEGG Pathway	24	B cell receptor signaling pathway		-2.25015	8.36973	4.42783	30198	82	132	3	2.27273	1.29716	3635|4772|10859	INPP5D|NFATC1|LILRB1	-1.05004	0	10	1	1	-2.25015	8.36973
1	-2.08659	hsa04350	M1	1	0	KEGG Pathway	24	TGF-beta signaling pathway		-2.08659	7.30126	4.05425	30198	94	132	3	2.27273	1.29716	650|7040|25805	BMP2|TGFB1|BAMBI	-0.962483	0	11	1	1	-2.08659	7.30126

## Sheet: down-BP
_MEMBER_MyList	_LogP_MyList	GO	_PATTERN_	_RANK_	GiniIndex	Category	CategoryID	Description	PARENT_GO	LogP	Enrichment	Z-score	#TotalGeneInLibrary	#GeneInGO	#GeneInHitList	#GeneInGOAndHitList	%InGO	STDV %InGO	GeneID	Hits	Log(q-value)	EvidenceCutoff	GROUP_ID	FirstInGroupByEnrichment	FirstInGroupByLogP	BestLogPInGroup	BestEnrichmentInGroup	URL
1	-14.4206	GO:1901605	M1	1	0	GO Biological Processes	19	alpha-amino acid metabolic process	19_GO:0008152 metabolic process	-14.4206	9.97574	13.136	30198	195	326	21	6.44172	1.35967	443|635|1610|2731|3081|3242|4329|5053|6470|10157|10247|10249|10841|23743|51268|58510|64577|64902|79814|92292|130013	ASPA|BHMT|DAO|GLDC|HGD|HPD|ALDH6A1|PAH|SHMT1|AASS|RIDA|GLYAT|FTCD|BHMT2|PIPOX|PRODH2|ALDH8A1|AGXT2|AGMAT|GLYATL1|ACMSD	-10.233	0	1	1	1	-14.4206	20.5849
1	-13.1815	GO:0009063	M1	1	0	GO Biological Processes	19	cellular amino acid catabolic process	19_GO:0008152 metabolic process	-13.1815	13.4737	13.6916	30198	110	326	16	4.90798	1.1965	443|1610|2731|3081|3242|4329|5053|6470|10157|10247|10841|51268|58510|64577|64902|130013	ASPA|DAO|GLDC|HGD|HPD|ALDH6A1|PAH|SHMT1|AASS|RIDA|FTCD|PIPOX|PRODH2|ALDH8A1|AGXT2|ACMSD	-9.43948	0	1	0	0	-14.4206	20.5849
1	-13.1501	GO:1901606	M1	1	0	GO Biological Processes	19	alpha-amino acid catabolic process	19_GO:0008152 metabolic process	-13.1501	15.103	14.1527	30198	92	326	15	4.60123	1.16038	443|1610|2731|3081|3242|4329|5053|6470|10157|10247|51268|58510|64577|64902|130013	ASPA|DAO|GLDC|HGD|HPD|ALDH6A1|PAH|SHMT1|AASS|RIDA|PIPOX|PRODH2|ALDH8A1|AGXT2|ACMSD	-9.43948	0	1	0	0	-14.4206	20.5849
1	-12.3107	GO:0006520	M1	1	0	GO Biological Processes	19	cellular amino acid metabolic process	19_GO:0008152 metabolic process	-12.3107	7.33058	11.0776	30198	278	326	22	6.74847	1.38938	443|635|1610|1644|2731|3081|3242|4329|5053|6470|10157|10247|10249|10841|23743|51268|58510|64577|64902|79814|92292|130013	ASPA|BHMT|DAO|DDC|GLDC|HGD|HPD|ALDH6A1|PAH|SHMT1|AASS|RIDA|GLYAT|FTCD|BHMT2|PIPOX|PRODH2|ALDH8A1|AGXT2|AGMAT|GLYATL1|ACMSD	-8.72504	0	1	0	0	-14.4206	20.5849
1	-11.3729	GO:0046395	M1	1	0	GO Biological Processes	19	carboxylic acid catabolic process	19_GO:0008152 metabolic process	-11.3729	8.00003	10.886	30198	220	326	19	5.82822	1.29754	443|1579|1610|2731|3081|3242|4329|5053|5105|6470|10157|10247|10841|11001|51268|58510|64577|64902|130013	ASPA|CYP4A11|DAO|GLDC|HGD|HPD|ALDH6A1|PAH|PCK1|SHMT1|AASS|RIDA|FTCD|SLC27A2|PIPOX|PRODH2|ALDH8A1|AGXT2|ACMSD	-7.88419	0	1	0	0	-14.4206	20.5849
1	-11.2347	GO:0016054	M1	1	0	GO Biological Processes	19	organic acid catabolic process	19_GO:0008152 metabolic process	-11.2347	7.85717	10.7611	30198	224	326	19	5.82822	1.29754	443|1579|1610|2731|3081|3242|4329|5053|5105|6470|10157|10247|10841|11001|51268|58510|64577|64902|130013	ASPA|CYP4A11|DAO|GLDC|HGD|HPD|ALDH6A1|PAH|PCK1|SHMT1|AASS|RIDA|FTCD|SLC27A2|PIPOX|PRODH2|ALDH8A1|AGXT2|ACMSD	-7.82519	0	1	0	0	-14.4206	20.5849
1	-11.1226	GO:0044282	M1	1	0	GO Biological Processes	19	small molecule catabolic process	19_GO:0008152 metabolic process	-11.1226	6.05265	9.96108	30198	352	326	23	7.05521	1.41827	443|1579|1594|1610|2731|3081|3242|4329|5053|5105|6470|10157|10247|10841|11001|51268|55586|58510|64577|64902|130013|130589|151531	ASPA|CYP4A11|CYP27B1|DAO|GLDC|HGD|HPD|ALDH6A1|PAH|PCK1|SHMT1|AASS|RIDA|FTCD|SLC27A2|PIPOX|MIOX|PRODH2|ALDH8A1|AGXT2|ACMSD|GALM|UPP2	-7.78003	0	1	0	0	-14.4206	20.5849
1	-4.89744	GO:0009066	M1	1	0	GO Biological Processes	19	aspartate family amino acid metabolic process	19_GO:0008152 metabolic process	-4.89744	11.579	7.66266	30198	48	326	6	1.84049	0.744431	443|635|10157|10247|23743|51268	ASPA|BHMT|AASS|RIDA|BHMT2|PIPOX	-2.15691	0	1	0	0	-14.4206	20.5849
1	-4.44124	GO:0009068	M1	1	0	GO Biological Processes	19	aspartate family amino acid catabolic process	19_GO:0008152 metabolic process	-4.44124	20.5849	8.68272	30198	18	326	4	1.22699	0.609722	443|10157|10247|51268	ASPA|AASS|RIDA|PIPOX	-1.80985	0	1	0	0	-14.4206	20.5849
1	-8.97715	GO:0032787	M1	1	0	GO Biological Processes	19	monocarboxylic acid metabolic process	19_GO:0008152 metabolic process	-8.97715	4.51863	8.22039	30198	492	326	24	7.36196	1.44638	130|229|1555|1577|1579|2628|2938|5105|10249|10841|10891|11001|51179|54577|54578|54600|64577|64902|80221|123876|130013|199974|284541|348158	ADH6|ALDOB|CYP2B6|CYP3A5|CYP4A11|GATM|GSTA1|PCK1|GLYAT|FTCD|PPARGC1A|SLC27A2|HAO2|UGT1A7|UGT1A6|UGT1A9|ALDH8A1|AGXT2|ACSF2|ACSM2A|ACMSD|CYP4Z1|CYP4A22|ACSM2B	-5.69255	0	2	1	1	-8.97715	92.6319
1	-5.90425	GO:0048252	M1	1	0	GO Biological Processes	19	lauric acid metabolic process	19_GO:0008152 metabolic process	-5.90425	92.6319	16.5805	30198	3	326	3	0.920245	0.528854	1579|199974|284541	CYP4A11|CYP4Z1|CYP4A22	-2.9879	0	2	0	0	-8.97715	92.6319
1	-5.39683	GO:0120254	M1	1	0	GO Biological Processes	19	olefinic compound metabolic process	19_GO:0008152 metabolic process	-5.39683	6.43277	6.82669	30198	144	326	10	3.06748	0.95503	130|1555|1577|1579|2938|3291|5950|64577|199974|284541	ADH6|CYP2B6|CYP3A5|CYP4A11|GSTA1|HSD11B2|RBP4|ALDH8A1|CYP4Z1|CYP4A22	-2.60708	0	2	0	0	-8.97715	92.6319
1	-3.68092	GO:0001676	M1	1	0	GO Biological Processes	19	long-chain fatty acid metabolic process	19_GO:0008152 metabolic process	-3.68092	5.84165	5.33856	30198	111	326	7	2.14724	0.80282	1555|1579|2938|11001|80221|199974|284541	CYP2B6|CYP4A11|GSTA1|SLC27A2|ACSF2|CYP4Z1|CYP4A22	-1.28562	0	2	0	0	-8.97715	92.6319
1	-3.62029	GO:0006631	M1	1	0	GO Biological Processes	19	fatty acid metabolic process	19_GO:0008152 metabolic process	-3.62029	3.42025	4.58271	30198	325	326	12	3.68098	1.04287	1555|1579|2938|5105|10891|11001|51179|80221|123876|199974|284541|348158	CYP2B6|CYP4A11|GSTA1|PCK1|PPARGC1A|SLC27A2|HAO2|ACSF2|ACSM2A|CYP4Z1|CYP4A22|ACSM2B	-1.23194	0	2	0	0	-8.97715	92.6319
1	-3.28809	GO:0051791	M1	1	0	GO Biological Processes	19	medium-chain fatty acid metabolic process	19_GO:0008152 metabolic process	-3.28809	18.5264	7.09276	30198	15	326	3	0.920245	0.528854	1579|199974|284541	CYP4A11|CYP4Z1|CYP4A22	-1.05945	0	2	0	0	-8.97715	92.6319
1	-2.90656	GO:0043651	M1	1	0	GO Biological Processes	19	linoleic acid metabolic process	19_GO:0008152 metabolic process	-2.90656	13.8948	6.02618	30198	20	326	3	0.920245	0.528854	1579|2938|284541	CYP4A11|GSTA1|CYP4A22	-0.803155	0	2	0	0	-8.97715	92.6319
1	-2.44644	GO:0019369	M1	1	0	GO Biological Processes	19	arachidonic acid metabolic process	19_GO:0008152 metabolic process	-2.44644	6.38841	4.29103	30198	58	326	4	1.22699	0.609722	1555|1579|199974|284541	CYP2B6|CYP4A11|CYP4Z1|CYP4A22	-0.434838	0	2	0	0	-8.97715	92.6319
1	-2.27909	GO:0033559	M1	1	0	GO Biological Processes	19	unsaturated fatty acid metabolic process	19_GO:0008152 metabolic process	-2.27909	4.49669	3.71354	30198	103	326	5	1.53374	0.68063	1555|1579|2938|199974|284541	CYP2B6|CYP4A11|GSTA1|CYP4Z1|CYP4A22	-0.311513	0	2	0	0	-8.97715	92.6319
1	-2.08042	GO:0006690	M1	1	0	GO Biological Processes	19	icosanoid metabolic process	19_GO:0008152 metabolic process	-2.08042	4.02747	3.39803	30198	115	326	5	1.53374	0.68063	1555|1579|2938|199974|284541	CYP2B6|CYP4A11|GSTA1|CYP4Z1|CYP4A22	-0.187198	0	2	0	0	-8.97715	92.6319
1	-7.60757	GO:0006820	M1	1	0	GO Biological Processes	19	anion transport	19_GO:0051179 localization	-7.60757	4.33245	7.43206	30198	449	326	21	6.44172	1.35967	1244|4036|6514|6519|6559|6561|6568|8671|9058|9376|9963|10560|10786|11136|59272|64849|153201|159963|353189|387700|389015	ABCC2|LRP2|SLC2A2|SLC3A1|SLC12A3|SLC13A1|SLC17A1|SLC4A4|SLC13A2|SLC22A8|SLC23A1|SLC19A2|SLC17A3|SLC7A9|ACE2|SLC13A3|SLC36A2|SLC5A12|SLCO4C1|SLC16A12|SLC9A4	-4.37412	0	3	1	1	-7.60757	19.6492
1	-7.26927	GO:0072337	M1	1	0	GO Biological Processes	19	modified amino acid transport	19_GO:0051179 localization	-7.26927	19.6492	11.1976	30198	33	326	7	2.14724	0.80282	4036|5174|6519|10560|11136|64849|387700	LRP2|PDZK1|SLC3A1|SLC19A2|SLC7A9|SLC13A3|SLC16A12	-4.08626	0	3	0	0	-7.60757	19.6492
1	-7.14502	GO:0015711	M1	1	0	GO Biological Processes	19	organic anion transport	19_GO:0051179 localization	-7.14502	4.99918	7.45372	30198	315	326	17	5.21472	1.23134	1244|4036|6514|6519|6568|8671|9058|9963|10560|10786|11136|59272|64849|153201|159963|353189|387700	ABCC2|LRP2|SLC2A2|SLC3A1|SLC17A1|SLC4A4|SLC13A2|SLC23A1|SLC19A2|SLC17A3|SLC7A9|ACE2|SLC13A3|SLC36A2|SLC5A12|SLCO4C1|SLC16A12	-4.03651	0	3	0	0	-7.60757	19.6492
1	-6.56978	GO:0046942	M1	1	0	GO Biological Processes	19	carboxylic acid transport	19_GO:0051179 localization	-6.56978	5.58986	7.33141	30198	232	326	14	4.29448	1.12283	1244|4036|6519|6568|9058|9963|10560|10786|11136|59272|64849|153201|159963|387700	ABCC2|LRP2|SLC3A1|SLC17A1|SLC13A2|SLC23A1|SLC19A2|SLC17A3|SLC7A9|ACE2|SLC13A3|SLC36A2|SLC5A12|SLC16A12	-3.53382	0	3	0	0	-7.60757	19.6492
1	-5.89684	GO:0015849	M1	1	0	GO Biological Processes	19	organic acid transport	19_GO:0051179 localization	-5.89684	4.9123	6.66976	30198	264	326	14	4.29448	1.12283	1244|2168|4036|6519|9058|9963|10560|11001|11136|59272|64849|153201|159963|340024	ABCC2|FABP1|LRP2|SLC3A1|SLC13A2|SLC23A1|SLC19A2|SLC27A2|SLC7A9|ACE2|SLC13A3|SLC36A2|SLC5A12|SLC6A19	-2.9879	0	3	0	0	-7.60757	19.6492
1	-5.78149	GO:0098656	M1	1	0	GO Biological Processes	19	anion transmembrane transport	19_GO:0051179 localization	-5.78149	5.19058	6.69364	30198	232	326	13	3.98773	1.08372	4036|6519|6559|6561|6568|8671|9058|9376|9963|64849|159963|387700|389015	LRP2|SLC3A1|SLC12A3|SLC13A1|SLC17A1|SLC4A4|SLC13A2|SLC22A8|SLC23A1|SLC13A3|SLC5A12|SLC16A12|SLC9A4	-2.93623	0	3	0	0	-7.60757	19.6492
1	-4.74536	GO:1905039	M1	1	0	GO Biological Processes	19	carboxylic acid transmembrane transport	19_GO:0051179 localization	-4.74536	6.13005	6.26384	30198	136	326	9	2.76074	0.907454	4036|6519|9058|9963|11136|64849|153201|159963|340024	LRP2|SLC3A1|SLC13A2|SLC23A1|SLC7A9|SLC13A3|SLC36A2|SLC5A12|SLC6A19	-2.02007	0	3	0	0	-7.60757	19.6492
1	-4.71993	GO:1903825	M1	1	0	GO Biological Processes	19	organic acid transmembrane transport	19_GO:0051179 localization	-4.71993	6.08531	6.2321	30198	137	326	9	2.76074	0.907454	4036|6519|9058|9963|11136|64849|153201|159963|340024	LRP2|SLC3A1|SLC13A2|SLC23A1|SLC7A9|SLC13A3|SLC36A2|SLC5A12|SLC6A19	-2.00936	0	3	0	0	-7.60757	19.6492
1	-4.06187	GO:0006835	M1	1	0	GO Biological Processes	19	dicarboxylic acid transport	19_GO:0051179 localization	-4.06187	8.29539	6.24508	30198	67	326	6	1.84049	0.744431	1244|4036|6519|9058|10560|64849	ABCC2|LRP2|SLC3A1|SLC13A2|SLC19A2|SLC13A3	-1.54484	0	3	0	0	-7.60757	19.6492
1	-3.49774	GO:0072348	M1	1	0	GO Biological Processes	19	sulfur compound transport	19_GO:0051179 localization	-3.49774	8.42108	5.75458	30198	55	326	5	1.53374	0.68063	6519|6561|10560|11136|64849	SLC3A1|SLC13A1|SLC19A2|SLC7A9|SLC13A3	-1.15872	0	3	0	0	-7.60757	19.6492
1	-2.81749	GO:0015804	M1	1	0	GO Biological Processes	19	neutral amino acid transport	19_GO:0051179 localization	-2.81749	8.05495	5.00234	30198	46	326	4	1.22699	0.609722	6519|11136|153201|340024	SLC3A1|SLC7A9|SLC36A2|SLC6A19	-0.740387	0	3	0	0	-7.60757	19.6492
1	-2.56927	GO:0015740	M1	1	0	GO Biological Processes	19	C4-dicarboxylate transport	19_GO:0051179 localization	-2.56927	10.6883	5.16286	30198	26	326	3	0.920245	0.528854	6519|9058|64849	SLC3A1|SLC13A2|SLC13A3	-0.539944	0	3	0	0	-7.60757	19.6492
1	-2.08042	GO:0006865	M1	1	0	GO Biological Processes	19	amino acid transport	19_GO:0051179 localization	-2.08042	4.02747	3.39803	30198	115	326	5	1.53374	0.68063	6519|11136|59272|153201|340024	SLC3A1|SLC7A9|ACE2|SLC36A2|SLC6A19	-0.187198	0	3	0	0	-7.60757	19.6492
1	-7.23256	GO:0044283	M1	1	0	GO Biological Processes	19	small molecule biosynthetic process	19_GO:0008152 metabolic process	-7.23256	4.30846	7.21845	30198	430	326	20	6.13497	1.32907	635|1579|1594|2538|2628|5053|5105|5950|6470|10157|10891|11001|23743|64577|64902|117283|123876|130013|284541|348158	BHMT|CYP4A11|CYP27B1|G6PC1|GATM|PAH|PCK1|RBP4|SHMT1|AASS|PPARGC1A|SLC27A2|BHMT2|ALDH8A1|AGXT2|IP6K3|ACSM2A|ACMSD|CYP4A22|ACSM2B	-4.08626	0	4	1	1	-7.23256	4.87536
1	-5.85816	GO:0046394	M1	1	0	GO Biological Processes	19	carboxylic acid biosynthetic process	19_GO:0008152 metabolic process	-5.85816	4.87536	6.63199	30198	266	326	14	4.29448	1.12283	635|1579|2628|5053|6470|10157|11001|23743|64577|64902|123876|130013|284541|348158	BHMT|CYP4A11|GATM|PAH|SHMT1|AASS|SLC27A2|BHMT2|ALDH8A1|AGXT2|ACSM2A|ACMSD|CYP4A22|ACSM2B	-2.9715	0	4	0	0	-7.23256	4.87536
1	-5.81985	GO:0016053	M1	1	0	GO Biological Processes	19	organic acid biosynthetic process	19_GO:0008152 metabolic process	-5.81985	4.83898	6.5946	30198	268	326	14	4.29448	1.12283	635|1579|2628|5053|6470|10157|11001|23743|64577|64902|123876|130013|284541|348158	BHMT|CYP4A11|GATM|PAH|SHMT1|AASS|SLC27A2|BHMT2|ALDH8A1|AGXT2|ACSM2A|ACMSD|CYP4A22|ACSM2B	-2.95438	0	4	0	0	-7.23256	4.87536
1	-2.08348	GO:0072330	M1	1	0	GO Biological Processes	19	monocarboxylic acid biosynthetic process	19_GO:0008152 metabolic process	-2.08348	3.45212	3.25901	30198	161	326	6	1.84049	0.744431	2628|11001|64577|123876|130013|348158	GATM|SLC27A2|ALDH8A1|ACSM2A|ACMSD|ACSM2B	-0.187198	0	4	0	0	-7.23256	4.87536
1	-6.63865	GO:0009636	M1	1	0	GO Biological Processes	19	response to toxic substance	19_GO:0050896 response to stimulus	-6.63865	5.66309	7.39969	30198	229	326	14	4.29448	1.12283	213|1644|2168|2938|4489|4493|4495|5174|9376|9963|10249|10786|22977|55937	ALB|DDC|FABP1|GSTA1|MT1A|MT1E|MT1G|PDZK1|SLC22A8|SLC23A1|GLYAT|SLC17A3|AKR7A3|APOM	-3.56491	0	5	1	1	-6.63865	18.5264
1	-5.73819	GO:0098754	M1	1	0	GO Biological Processes	19	detoxification	19_GO:0098754 detoxification	-5.73819	7.01757	7.23817	30198	132	326	10	3.06748	0.95503	213|2168|2938|4489|4493|4495|5174|10786|22977|55937	ALB|FABP1|GSTA1|MT1A|MT1E|MT1G|PDZK1|SLC17A3|AKR7A3|APOM	-2.91223	0	5	0	0	-6.63865	18.5264
1	-3.28809	GO:0010273	M1	1	0	GO Biological Processes	19	detoxification of copper ion	19_GO:0098754 detoxification	-3.28809	18.5264	7.09276	30198	15	326	3	0.920245	0.528854	4489|4493|4495	MT1A|MT1E|MT1G	-1.05945	0	5	0	0	-6.63865	18.5264
1	-3.28809	GO:1990169	M1	1	0	GO Biological Processes	19	stress response to copper ion	19_GO:0050896 response to stimulus	-3.28809	18.5264	7.09276	30198	15	326	3	0.920245	0.528854	4489|4493|4495	MT1A|MT1E|MT1G	-1.05945	0	5	0	0	-6.63865	18.5264
1	-3.04484	GO:0061687	M1	1	0	GO Biological Processes	19	detoxification of inorganic compound	19_GO:0098754 detoxification	-3.04484	15.4387	6.40121	30198	18	326	3	0.920245	0.528854	4489|4493|4495	MT1A|MT1E|MT1G	-0.891562	0	5	0	0	-6.63865	18.5264
1	-2.97368	GO:0097501	M1	1	0	GO Biological Processes	19	stress response to metal ion	19_GO:0050896 response to stimulus	-2.97368	14.6261	6.20661	30198	19	326	3	0.920245	0.528854	4489|4493|4495	MT1A|MT1E|MT1G	-0.857869	0	5	0	0	-6.63865	18.5264
1	-2.67112	GO:0071294	M1	1	0	GO Biological Processes	19	cellular response to zinc ion	19_GO:0050896 response to stimulus	-2.67112	11.579	5.41616	30198	24	326	3	0.920245	0.528854	4489|4493|4495	MT1A|MT1E|MT1G	-0.623306	0	5	0	0	-6.63865	18.5264
1	-2.52158	GO:0071280	M1	1	0	GO Biological Processes	19	cellular response to copper ion	19_GO:0050896 response to stimulus	-2.52158	10.2924	5.04632	30198	27	326	3	0.920245	0.528854	4489|4493|4495	MT1A|MT1E|MT1G	-0.501203	0	5	0	0	-6.63865	18.5264
1	-2.26976	GO:0045926	M1	1	0	GO Biological Processes	19	negative regulation of growth	19_GO:0040007 growth	-2.26976	3.02472	3.32419	30198	245	326	8	2.45399	0.856904	1594|3273|4489|4493|4495|5950|9353|55840	CYP27B1|HRG|MT1A|MT1E|MT1G|RBP4|SLIT2|EAF2	-0.307382	0	5	0	0	-6.63865	18.5264
1	-2.19937	GO:0006882	M1	1	0	GO Biological Processes	19	cellular zinc ion homeostasis	19_GO:0065007 biological regulation	-2.19937	7.93988	4.29148	30198	35	326	3	0.920245	0.528854	4489|4493|4495	MT1A|MT1E|MT1G	-0.262101	0	5	0	0	-6.63865	18.5264
1	-2.13174	GO:0071276	M1	1	0	GO Biological Processes	19	cellular response to cadmium ion	19_GO:0050896 response to stimulus	-2.13174	7.51069	4.13965	30198	37	326	3	0.920245	0.528854	4489|4493|4495	MT1A|MT1E|MT1G	-0.211737	0	5	0	0	-6.63865	18.5264
1	-2.09946	GO:0055069	M1	1	0	GO Biological Processes	19	zinc ion homeostasis	19_GO:0065007 biological regulation	-2.09946	7.31304	4.06793	30198	38	326	3	0.920245	0.528854	4489|4493|4495	MT1A|MT1E|MT1G	-0.192799	0	5	0	0	-6.63865	18.5264
1	-2.00813	GO:0046688	M1	1	0	GO Biological Processes	19	response to copper ion	19_GO:0050896 response to stimulus	-2.00813	6.77794	3.86749	30198	41	326	3	0.920245	0.528854	4489|4493|4495	MT1A|MT1E|MT1G	-0.130068	0	5	0	0	-6.63865	18.5264
1	-6.54542	GO:0006805	M1	1	0	GO Biological Processes	19	xenobiotic metabolic process	19_GO:0050896 response to stimulus	-6.54542	8.57703	8.24059	30198	108	326	10	3.06748	0.95503	1555|1577|2938|2939|6283|10249|54577|54578|54600|348158	CYP2B6|CYP3A5|GSTA1|GSTA2|S100A12|GLYAT|UGT1A7|UGT1A6|UGT1A9|ACSM2B	-3.53382	0	6	1	1	-6.54542	30.8773
1	-5.62882	GO:0071466	M1	1	0	GO Biological Processes	19	cellular response to xenobiotic stimulus	19_GO:0050896 response to stimulus	-5.62882	6.06518	6.8775	30198	168	326	11	3.37423	1.00006	1555|1577|1644|2938|2939|6283|10249|54577|54578|54600|348158	CYP2B6|CYP3A5|DDC|GSTA1|GSTA2|S100A12|GLYAT|UGT1A7|UGT1A6|UGT1A9|ACSM2B	-2.82134	0	6	0	0	-6.54542	30.8773
1	-4.64707	GO:0042573	M1	1	0	GO Biological Processes	19	retinoic acid metabolic process	19_GO:0008152 metabolic process	-4.64707	14.4737	7.96641	30198	32	326	5	1.53374	0.68063	130|1577|54577|54600|64577	ADH6|CYP3A5|UGT1A7|UGT1A9|ALDH8A1	-1.96453	0	6	0	0	-6.54542	30.8773
1	-4.48206	GO:0001523	M1	1	0	GO Biological Processes	19	retinoid metabolic process	19_GO:0008152 metabolic process	-4.48206	7.81233	6.49235	30198	83	326	7	2.14724	0.80282	130|1577|4036|5950|54577|54600|64577	ADH6|CYP3A5|LRP2|RBP4|UGT1A7|UGT1A9|ALDH8A1	-1.82585	0	6	0	0	-6.54542	30.8773
1	-4.38206	GO:0016101	M1	1	0	GO Biological Processes	19	diterpenoid metabolic process	19_GO:0008152 metabolic process	-4.38206	7.53981	6.34458	30198	86	326	7	2.14724	0.80282	130|1577|4036|5950|54577|54600|64577	ADH6|CYP3A5|LRP2|RBP4|UGT1A7|UGT1A9|ALDH8A1	-1.76257	0	6	0	0	-6.54542	30.8773
1	-4.0474	GO:0006721	M1	1	0	GO Biological Processes	19	terpenoid metabolic process	19_GO:0008152 metabolic process	-4.0474	6.68478	5.85824	30198	97	326	7	2.14724	0.80282	130|1577|4036|5950|54577|54600|64577	ADH6|CYP3A5|LRP2|RBP4|UGT1A7|UGT1A9|ALDH8A1	-1.54095	0	6	0	0	-6.54542	30.8773
1	-4.00093	GO:0052696	M1	1	0	GO Biological Processes	19	flavonoid glucuronidation	19_GO:0008152 metabolic process	-4.00093	30.8773	9.36476	30198	9	326	3	0.920245	0.528854	54577|54578|54600	UGT1A7|UGT1A6|UGT1A9	-1.51221	0	6	0	0	-6.54542	30.8773
1	-3.7147	GO:0052697	M1	1	0	GO Biological Processes	19	xenobiotic glucuronidation	19_GO:0050896 response to stimulus	-3.7147	25.2632	8.40802	30198	11	326	3	0.920245	0.528854	54577|54578|54600	UGT1A7|UGT1A6|UGT1A9	-1.31234	0	6	0	0	-6.54542	30.8773
1	-3.58623	GO:0006720	M1	1	0	GO Biological Processes	19	isoprenoid metabolic process	19_GO:0008152 metabolic process	-3.58623	5.63846	5.2062	30198	115	326	7	2.14724	0.80282	130|1577|4036|5950|54577|54600|64577	ADH6|CYP3A5|LRP2|RBP4|UGT1A7|UGT1A9|ALDH8A1	-1.21145	0	6	0	0	-6.54542	30.8773
1	-3.12055	GO:0009812	M1	1	0	GO Biological Processes	19	flavonoid metabolic process	19_GO:0008152 metabolic process	-3.12055	16.3468	6.61202	30198	17	326	3	0.920245	0.528854	54577|54578|54600	UGT1A7|UGT1A6|UGT1A9	-0.945695	0	6	0	0	-6.54542	30.8773
1	-2.97368	GO:0052695	M1	1	0	GO Biological Processes	19	cellular glucuronidation	19_GO:0008152 metabolic process	-2.97368	14.6261	6.20661	30198	19	326	3	0.920245	0.528854	54577|54578|54600	UGT1A7|UGT1A6|UGT1A9	-0.857869	0	6	0	0	-6.54542	30.8773
1	-2.84309	GO:0006063	M1	1	0	GO Biological Processes	19	uronic acid metabolic process	19_GO:0008152 metabolic process	-2.84309	13.2331	5.85825	30198	21	326	3	0.920245	0.528854	54577|54578|54600	UGT1A7|UGT1A6|UGT1A9	-0.756788	0	6	0	0	-6.54542	30.8773
1	-2.84309	GO:0019585	M1	1	0	GO Biological Processes	19	glucuronate metabolic process	19_GO:0008152 metabolic process	-2.84309	13.2331	5.85825	30198	21	326	3	0.920245	0.528854	54577|54578|54600	UGT1A7|UGT1A6|UGT1A9	-0.756788	0	6	0	0	-6.54542	30.8773
1	-2.82167	GO:0009410	M1	1	0	GO Biological Processes	19	response to xenobiotic stimulus	19_GO:0050896 response to stimulus	-2.82167	2.77203	3.73177	30198	401	326	12	3.68098	1.04287	1555|1577|1644|2938|2939|3291|6283|10249|54577|54578|54600|348158	CYP2B6|CYP3A5|DDC|GSTA1|GSTA2|HSD11B2|S100A12|GLYAT|UGT1A7|UGT1A6|UGT1A9|ACSM2B	-0.741191	0	6	0	0	-6.54542	30.8773
1	-2.59862	GO:0034754	M1	1	0	GO Biological Processes	19	cellular hormone metabolic process	19_GO:0008152 metabolic process	-2.59862	4.41104	4.0082	30198	126	326	6	1.84049	0.744431	130|1577|5950|54577|54600|64577	ADH6|CYP3A5|RBP4|UGT1A7|UGT1A9|ALDH8A1	-0.563218	0	6	0	0	-6.54542	30.8773
1	-2.21634	GO:0042445	M1	1	0	GO Biological Processes	19	hormone metabolic process	19_GO:0008152 metabolic process	-2.21634	3.25841	3.33914	30198	199	326	7	2.14724	0.80282	130|1577|5950|54577|54600|59272|64577	ADH6|CYP3A5|RBP4|UGT1A7|UGT1A9|ACE2|ALDH8A1	-0.264175	0	6	0	0	-6.54542	30.8773
1	-6.17107	GO:0006814	M1	1	0	GO Biological Processes	19	sodium ion transport	19_GO:0051179 localization	-6.17107	6.17546	7.27533	30198	180	326	12	3.68098	1.04287	6340|6559|6561|6568|8671|9058|9963|10786|64849|159963|340024|389015	SCNN1G|SLC12A3|SLC13A1|SLC17A1|SLC4A4|SLC13A2|SLC23A1|SLC17A3|SLC13A3|SLC5A12|SLC6A19|SLC9A4	-3.1875	0	7	1	1	-6.17107	7.51069
1	-4.2509	GO:0035725	M1	1	0	GO Biological Processes	19	sodium ion transmembrane transport	19_GO:0051179 localization	-4.2509	6.07422	5.86676	30198	122	326	8	2.45399	0.856904	6340|6559|6568|8671|9963|10786|340024|389015	SCNN1G|SLC12A3|SLC17A1|SLC4A4|SLC23A1|SLC17A3|SLC6A19|SLC9A4	-1.64299	0	7	0	0	-6.17107	7.51069
1	-3.37281	GO:0030001	M1	1	0	GO Biological Processes	19	metal ion transport	19_GO:0051179 localization	-3.37281	2.56056	4.08465	30198	615	326	17	5.21472	1.23134	1594|3273|3772|3773|4036|6340|6559|6561|6568|8671|9058|9963|10786|64849|159963|340024|389015	CYP27B1|HRG|KCNJ15|KCNJ16|LRP2|SCNN1G|SLC12A3|SLC13A1|SLC17A1|SLC4A4|SLC13A2|SLC23A1|SLC17A3|SLC13A3|SLC5A12|SLC6A19|SLC9A4	-1.1042	0	7	0	0	-6.17107	7.51069
1	-2.7781	GO:0098662	M1	1	0	GO Biological Processes	19	inorganic cation transmembrane transport	19_GO:0051179 localization	-2.7781	2.40811	3.56765	30198	577	326	15	4.60123	1.16038	3772|3773|6340|6559|6568|8671|9963|10786|50617|51458|127124|153201|245972|340024|389015	KCNJ15|KCNJ16|SCNN1G|SLC12A3|SLC17A1|SLC4A4|SLC23A1|SLC17A3|ATP6V0A4|RHCG|ATP6V1G3|SLC36A2|ATP6V0D2|SLC6A19|SLC9A4	-0.707685	0	7	0	0	-6.17107	7.51069
1	-2.72789	GO:0098660	M1	1	0	GO Biological Processes	19	inorganic ion transmembrane transport	19_GO:0051179 localization	-2.72789	2.30141	3.48746	30198	644	326	16	4.90798	1.1965	3772|3773|6340|6559|6561|6568|8671|9963|10786|50617|51458|127124|153201|245972|340024|389015	KCNJ15|KCNJ16|SCNN1G|SLC12A3|SLC13A1|SLC17A1|SLC4A4|SLC23A1|SLC17A3|ATP6V0A4|RHCG|ATP6V1G3|SLC36A2|ATP6V0D2|SLC6A19|SLC9A4	-0.664047	0	7	0	0	-6.17107	7.51069
1	-2.72115	GO:0098655	M1	1	0	GO Biological Processes	19	cation transmembrane transport	19_GO:0051179 localization	-2.72115	2.29785	3.48065	30198	645	326	16	4.90798	1.1965	3772|3773|6340|6559|6568|8671|9963|10560|10786|50617|51458|127124|153201|245972|340024|389015	KCNJ15|KCNJ16|SCNN1G|SLC12A3|SLC17A1|SLC4A4|SLC23A1|SLC19A2|SLC17A3|ATP6V0A4|RHCG|ATP6V1G3|SLC36A2|ATP6V0D2|SLC6A19|SLC9A4	-0.66056	0	7	0	0	-6.17107	7.51069
1	-2.60351	GO:0015698	M1	1	0	GO Biological Processes	19	inorganic anion transport	19_GO:0051179 localization	-2.60351	3.83682	3.86335	30198	169	326	7	2.14724	0.80282	1244|6559|6561|6568|8671|9376|10786	ABCC2|SLC12A3|SLC13A1|SLC17A1|SLC4A4|SLC22A8|SLC17A3	-0.565038	0	7	0	0	-6.17107	7.51069
1	-2.37051	GO:0098659	M1	1	0	GO Biological Processes	19	inorganic cation import across plasma membrane	19_GO:0051179 localization	-2.37051	4.72612	3.85962	30198	98	326	5	1.53374	0.68063	3772|3773|6340|6559|389015	KCNJ15|KCNJ16|SCNN1G|SLC12A3|SLC9A4	-0.386937	0	7	0	0	-6.17107	7.51069
1	-2.37051	GO:0099587	M1	1	0	GO Biological Processes	19	inorganic ion import across plasma membrane	19_GO:0051179 localization	-2.37051	4.72612	3.85962	30198	98	326	5	1.53374	0.68063	3772|3773|6340|6559|389015	KCNJ15|KCNJ16|SCNN1G|SLC12A3|SLC9A4	-0.386937	0	7	0	0	-6.17107	7.51069
1	-2.34878	GO:0098657	M1	1	0	GO Biological Processes	19	import into cell	19_GO:0051179 localization	-2.34878	3.44906	3.51888	30198	188	326	7	2.14724	0.80282	3772|3773|4036|6340|6559|11001|389015	KCNJ15|KCNJ16|LRP2|SCNN1G|SLC12A3|SLC27A2|SLC9A4	-0.370605	0	7	0	0	-6.17107	7.51069
1	-2.20118	GO:0098739	M1	1	0	GO Biological Processes	19	import across plasma membrane	19_GO:0051179 localization	-2.20118	3.65652	3.43005	30198	152	326	6	1.84049	0.744431	3772|3773|4036|6340|6559|389015	KCNJ15|KCNJ16|LRP2|SCNN1G|SLC12A3|SLC9A4	-0.262101	0	7	0	0	-6.17107	7.51069
1	-2.13174	GO:0055078	M1	1	0	GO Biological Processes	19	sodium ion homeostasis	19_GO:0065007 biological regulation	-2.13174	7.51069	4.13965	30198	37	326	3	0.920245	0.528854	1579|6340|6559	CYP4A11|SCNN1G|SLC12A3	-0.211737	0	7	0	0	-6.17107	7.51069
1	-6.10181	GO:0006544	M1	1	0	GO Biological Processes	19	glycine metabolic process	19_GO:0008152 metabolic process	-6.10181	27.2447	11.3073	30198	17	326	5	1.53374	0.68063	2731|6470|10247|10249|64902	GLDC|SHMT1|RIDA|GLYAT|AGXT2	-3.14457	0	8	1	1	-6.10181	27.2447
1	-5.37068	GO:0009069	M1	1	0	GO Biological Processes	19	serine family amino acid metabolic process	19_GO:0008152 metabolic process	-5.37068	13.8948	8.52514	30198	40	326	6	1.84049	0.744431	1610|2731|6470|10247|10249|64902	DAO|GLDC|SHMT1|RIDA|GLYAT|AGXT2	-2.59797	0	8	0	0	-6.10181	27.2447
1	-3.38153	GO:0009071	M1	1	0	GO Biological Processes	19	serine family amino acid catabolic process	19_GO:0008152 metabolic process	-3.38153	19.8497	7.36951	30198	14	326	3	0.920245	0.528854	1610|2731|6470	DAO|GLDC|SHMT1	-1.10765	0	8	0	0	-6.10181	27.2447
1	-5.06363	GO:0051180	M1	1	0	GO Biological Processes	19	vitamin transport	19_GO:0051179 localization	-5.06363	12.3509	7.96032	30198	45	326	6	1.84049	0.744431	173|4036|6514|8029|9963|10560	AFM|LRP2|SLC2A2|CUBN|SLC23A1|SLC19A2	-2.30731	0	9	1	1	-5.06363	14.6261
1	-3.96381	GO:0006766	M1	1	0	GO Biological Processes	19	vitamin metabolic process	19_GO:0008152 metabolic process	-3.96381	6.48423	5.7386	30198	100	326	7	2.14724	0.80282	249|1594|4036|6470|8029|9963|10560	ALPL|CYP27B1|LRP2|SHMT1|CUBN|SLC23A1|SLC19A2	-1.49631	0	9	0	0	-5.06363	14.6261
1	-3.2549	GO:0006767	M1	1	0	GO Biological Processes	19	water-soluble vitamin metabolic process	19_GO:0008152 metabolic process	-3.2549	7.47031	5.32767	30198	62	326	5	1.53374	0.68063	249|6470|8029|9963|10560	ALPL|SHMT1|CUBN|SLC23A1|SLC19A2	-1.0357	0	9	0	0	-5.06363	14.6261
1	-2.97368	GO:0035461	M1	1	0	GO Biological Processes	19	vitamin transmembrane transport	19_GO:0051179 localization	-2.97368	14.6261	6.20661	30198	19	326	3	0.920245	0.528854	4036|9963|10560	LRP2|SLC23A1|SLC19A2	-0.857869	0	9	0	0	-5.06363	14.6261
1	-4.65948	GO:0009074	M1	1	0	GO Biological Processes	19	aromatic amino acid family catabolic process	19_GO:0008152 metabolic process	-4.65948	23.158	9.26136	30198	16	326	4	1.22699	0.609722	3081|3242|5053|130013	HGD|HPD|PAH|ACMSD	-1.96453	0	10	1	1	-4.65948	34.737
1	-4.17353	GO:0006558	M1	1	0	GO Biological Processes	19	L-phenylalanine metabolic process	19_GO:0008152 metabolic process	-4.17353	34.737	9.96961	30198	8	326	3	0.920245	0.528854	3081|3242|5053	HGD|HPD|PAH	-1.62929	0	10	0	0	-4.65948	34.737
1	-4.17353	GO:0006559	M1	1	0	GO Biological Processes	19	L-phenylalanine catabolic process	19_GO:0008152 metabolic process	-4.17353	34.737	9.96961	30198	8	326	3	0.920245	0.528854	3081|3242|5053	HGD|HPD|PAH	-1.62929	0	10	0	0	-4.65948	34.737
1	-4.17353	GO:1902221	M1	1	0	GO Biological Processes	19	erythrose 4-phosphate/phosphoenolpyruvate family amino acid metabolic process	19_GO:0008152 metabolic process	-4.17353	34.737	9.96961	30198	8	326	3	0.920245	0.528854	3081|3242|5053	HGD|HPD|PAH	-1.62929	0	10	0	0	-4.65948	34.737
1	-4.17353	GO:1902222	M1	1	0	GO Biological Processes	19	erythrose 4-phosphate/phosphoenolpyruvate family amino acid catabolic process	19_GO:0008152 metabolic process	-4.17353	34.737	9.96961	30198	8	326	3	0.920245	0.528854	3081|3242|5053	HGD|HPD|PAH	-1.62929	0	10	0	0	-4.65948	34.737
1	-3.59195	GO:0009072	M1	1	0	GO Biological Processes	19	aromatic amino acid family metabolic process	19_GO:0008152 metabolic process	-3.59195	12.7768	6.62834	30198	29	326	4	1.22699	0.609722	3081|3242|5053|130013	HGD|HPD|PAH|ACMSD	-1.21145	0	10	0	0	-4.65948	34.737
1	-3.28809	GO:0006570	M1	1	0	GO Biological Processes	19	tyrosine metabolic process	19_GO:0008152 metabolic process	-3.28809	18.5264	7.09276	30198	15	326	3	0.920245	0.528854	3081|3242|5053	HGD|HPD|PAH	-1.05945	0	10	0	0	-4.65948	34.737
1	-4.50065	GO:0055067	M1	1	0	GO Biological Processes	19	monovalent inorganic cation homeostasis	19_GO:0065007 biological regulation	-4.50065	5.71019	5.95986	30198	146	326	9	2.76074	0.907454	1579|5166|6340|6559|8671|50617|51458|245972|389015	CYP4A11|PDK4|SCNN1G|SLC12A3|SLC4A4|ATP6V0A4|RHCG|ATP6V0D2|SLC9A4	-1.83147	0	11	1	1	-4.50065	5.71019
1	-4.06043	GO:0055080	M1	1	0	GO Biological Processes	19	cation homeostasis	19_GO:0065007 biological regulation	-4.06043	3.0559	4.76824	30198	485	326	16	4.90798	1.1965	249|793|1579|1594|4489|4493|4495|5166|5314|6340|6559|8671|50617|51458|245972|389015	ALPL|CALB1|CYP4A11|CYP27B1|MT1A|MT1E|MT1G|PDK4|PKHD1|SCNN1G|SLC12A3|SLC4A4|ATP6V0A4|RHCG|ATP6V0D2|SLC9A4	-1.54484	0	11	0	0	-4.50065	5.71019
1	-3.96839	GO:0098771	M1	1	0	GO Biological Processes	19	inorganic ion homeostasis	19_GO:0065007 biological regulation	-3.96839	3.00022	4.68267	30198	494	326	16	4.90798	1.1965	249|793|1579|1594|4489|4493|4495|5166|5314|6340|6559|8671|50617|51458|245972|389015	ALPL|CALB1|CYP4A11|CYP27B1|MT1A|MT1E|MT1G|PDK4|PKHD1|SCNN1G|SLC12A3|SLC4A4|ATP6V0A4|RHCG|ATP6V0D2|SLC9A4	-1.49631	0	11	0	0	-4.50065	5.71019
1	-3.80092	GO:0050801	M1	1	0	GO Biological Processes	19	ion homeostasis	19_GO:0065007 biological regulation	-3.80092	2.90041	4.5262	30198	511	326	16	4.90798	1.1965	249|793|1579|1594|4489|4493|4495|5166|5314|6340|6559|8671|50617|51458|245972|389015	ALPL|CALB1|CYP4A11|CYP27B1|MT1A|MT1E|MT1G|PDK4|PKHD1|SCNN1G|SLC12A3|SLC4A4|ATP6V0A4|RHCG|ATP6V0D2|SLC9A4	-1.36911	0	11	0	0	-4.50065	5.71019
1	-3.32533	GO:0019725	M1	1	0	GO Biological Processes	19	cellular homeostasis	19_GO:0065007 biological regulation	-3.32533	2.53582	4.03986	30198	621	326	17	5.21472	1.23134	249|793|4489|4493|4495|5105|5314|5340|6340|6559|8671|10891|50617|51458|57393|245972|389015	ALPL|CALB1|MT1A|MT1E|MT1G|PCK1|PKHD1|PLG|SCNN1G|SLC12A3|SLC4A4|PPARGC1A|ATP6V0A4|RHCG|CLTRN|ATP6V0D2|SLC9A4	-1.07213	0	11	0	0	-4.50065	5.71019
1	-3.15993	GO:0006885	M1	1	0	GO Biological Processes	19	regulation of pH	19_GO:0065007 biological regulation	-3.15993	5.67134	4.83871	30198	98	326	6	1.84049	0.744431	5166|8671|50617|51458|245972|389015	PDK4|SLC4A4|ATP6V0A4|RHCG|ATP6V0D2|SLC9A4	-0.963465	0	11	0	0	-4.50065	5.71019
1	-2.75945	GO:0055082	M1	1	0	GO Biological Processes	19	cellular chemical homeostasis	19_GO:0065007 biological regulation	-2.75945	2.48915	3.58183	30198	521	326	14	4.29448	1.12283	793|4489|4493|4495|5105|5314|6340|8671|10891|50617|51458|57393|245972|389015	CALB1|MT1A|MT1E|MT1G|PCK1|PKHD1|SCNN1G|SLC4A4|PPARGC1A|ATP6V0A4|RHCG|CLTRN|ATP6V0D2|SLC9A4	-0.69233	0	11	0	0	-4.50065	5.71019
1	-2.36191	GO:0055065	M1	1	0	GO Biological Processes	19	metal ion homeostasis	19_GO:0065007 biological regulation	-2.36191	2.55376	3.26384	30198	399	326	11	3.37423	1.00006	249|793|1579|1594|4489|4493|4495|5314|6340|6559|389015	ALPL|CALB1|CYP4A11|CYP27B1|MT1A|MT1E|MT1G|PKHD1|SCNN1G|SLC12A3|SLC9A4	-0.381041	0	11	0	0	-4.50065	5.71019
1	-2.28291	GO:0006873	M1	1	0	GO Biological Processes	19	cellular ion homeostasis	19_GO:0065007 biological regulation	-2.28291	2.49132	3.17222	30198	409	326	11	3.37423	1.00006	793|4489|4493|4495|5314|6340|8671|50617|51458|245972|389015	CALB1|MT1A|MT1E|MT1G|PKHD1|SCNN1G|SLC4A4|ATP6V0A4|RHCG|ATP6V0D2|SLC9A4	-0.312705	0	11	0	0	-4.50065	5.71019
1	-2.14366	GO:0030004	M1	1	0	GO Biological Processes	19	cellular monovalent inorganic cation homeostasis	19_GO:0065007 biological regulation	-2.14366	4.17261	3.49822	30198	111	326	5	1.53374	0.68063	6340|8671|50617|245972|389015	SCNN1G|SLC4A4|ATP6V0A4|ATP6V0D2|SLC9A4	-0.213648	0	11	0	0	-4.50065	5.71019
1	-4.44124	GO:0051917	M1	1	0	GO Biological Processes	19	regulation of fibrinolysis	19_GO:0048519 negative regulation of biological process	-4.44124	20.5849	8.68272	30198	18	326	4	1.22699	0.609722	350|2160|3273|5340	APOH|F11|HRG|PLG	-1.80985	0	12	1	1	-4.44124	21.3766
1	-3.91394	GO:0030195	M1	1	0	GO Biological Processes	19	negative regulation of blood coagulation	19_GO:0048519 negative regulation of biological process	-3.91394	10.2924	6.51672	30198	45	326	5	1.53374	0.68063	350|2160|3273|3827|5340	APOH|F11|HRG|KNG1|PLG	-1.45865	0	12	0	0	-4.44124	21.3766
1	-3.8678	GO:1900047	M1	1	0	GO Biological Processes	19	negative regulation of hemostasis	19_GO:0048519 negative regulation of biological process	-3.8678	10.0687	6.43019	30198	46	326	5	1.53374	0.68063	350|2160|3273|3827|5340	APOH|F11|HRG|KNG1|PLG	-1.42047	0	12	0	0	-4.44124	21.3766
1	-3.73591	GO:0050819	M1	1	0	GO Biological Processes	19	negative regulation of coagulation	19_GO:0048519 negative regulation of biological process	-3.73591	9.45223	6.18574	30198	49	326	5	1.53374	0.68063	350|2160|3273|3827|5340	APOH|F11|HRG|KNG1|PLG	-1.31907	0	12	0	0	-4.44124	21.3766
1	-3.48278	GO:0051918	M1	1	0	GO Biological Processes	19	negative regulation of fibrinolysis	19_GO:0048519 negative regulation of biological process	-3.48278	21.3766	7.67655	30198	13	326	3	0.920245	0.528854	350|3273|5340	APOH|HRG|PLG	-1.15872	0	12	0	0	-4.44124	21.3766
1	-3.04183	GO:0030193	M1	1	0	GO Biological Processes	19	regulation of blood coagulation	19_GO:0032501 multicellular organismal process	-3.04183	6.71246	4.96265	30198	69	326	5	1.53374	0.68063	350|2160|3273|3827|5340	APOH|F11|HRG|KNG1|PLG	-0.891562	0	12	0	0	-4.44124	21.3766
1	-2.98553	GO:1900046	M1	1	0	GO Biological Processes	19	regulation of hemostasis	19_GO:0050789 regulation of biological process	-2.98553	6.52337	4.86759	30198	71	326	5	1.53374	0.68063	350|2160|3273|3827|5340	APOH|F11|HRG|KNG1|PLG	-0.857869	0	12	0	0	-4.44124	21.3766
1	-2.93107	GO:0061045	M1	1	0	GO Biological Processes	19	negative regulation of wound healing	19_GO:0048519 negative regulation of biological process	-2.93107	6.34465	4.77613	30198	73	326	5	1.53374	0.68063	350|2160|3273|3827|5340	APOH|F11|HRG|KNG1|PLG	-0.8193	0	12	0	0	-4.44124	21.3766
1	-2.90448	GO:0050818	M1	1	0	GO Biological Processes	19	regulation of coagulation	19_GO:0032501 multicellular organismal process	-2.90448	6.25891	4.73167	30198	74	326	5	1.53374	0.68063	350|2160|3273|3827|5340	APOH|F11|HRG|KNG1|PLG	-0.803155	0	12	0	0	-4.44124	21.3766
1	-2.5503	GO:1903035	M1	1	0	GO Biological Processes	19	negative regulation of response to wounding	19_GO:0048519 negative regulation of biological process	-2.5503	5.20404	4.14927	30198	89	326	5	1.53374	0.68063	350|2160|3273|3827|5340	APOH|F11|HRG|KNG1|PLG	-0.52398	0	12	0	0	-4.44124	21.3766
1	-2.47581	GO:0030194	M1	1	0	GO Biological Processes	19	positive regulation of blood coagulation	19_GO:0048518 positive regulation of biological process	-2.47581	9.92485	4.93572	30198	28	326	3	0.920245	0.528854	350|3273|5340	APOH|HRG|PLG	-0.461308	0	12	0	0	-4.44124	21.3766
1	-2.47581	GO:1900048	M1	1	0	GO Biological Processes	19	positive regulation of hemostasis	19_GO:0048518 positive regulation of biological process	-2.47581	9.92485	4.93572	30198	28	326	3	0.920245	0.528854	350|3273|5340	APOH|HRG|PLG	-0.461308	0	12	0	0	-4.44124	21.3766
1	-2.43184	GO:0050820	M1	1	0	GO Biological Processes	19	positive regulation of coagulation	19_GO:0048518 positive regulation of biological process	-2.43184	9.58261	4.83055	30198	29	326	3	0.920245	0.528854	350|3273|5340	APOH|HRG|PLG	-0.43167	0	12	0	0	-4.44124	21.3766
1	-2.38947	GO:0010596	M1	1	0	GO Biological Processes	19	negative regulation of endothelial cell migration	19_GO:0040011 locomotion	-2.38947	4.77484	3.89003	30198	97	326	5	1.53374	0.68063	350|3273|9353|406991|407026	APOH|HRG|SLIT2|MIR21|MIR29C	-0.397685	0	12	0	0	-4.44124	21.3766
1	-2.12776	GO:0050878	M1	1	0	GO Biological Processes	19	regulation of body fluid levels	19_GO:0065007 biological regulation	-2.12776	2.49682	3.03047	30198	371	326	10	3.06748	0.95503	350|1579|2160|3273|3291|3827|5340|5618|6340|6690	APOH|CYP4A11|F11|HRG|HSD11B2|KNG1|PLG|PRLR|SCNN1G|SPINK1	-0.211737	0	12	0	0	-4.44124	21.3766
1	-2.12759	GO:0010633	M1	1	0	GO Biological Processes	19	negative regulation of epithelial cell migration	19_GO:0040011 locomotion	-2.12759	4.13535	3.47274	30198	112	326	5	1.53374	0.68063	350|3273|9353|406991|407026	APOH|HRG|SLIT2|MIR21|MIR29C	-0.211737	0	12	0	0	-4.44124	21.3766
1	-2.01181	GO:1903036	M1	1	0	GO Biological Processes	19	positive regulation of response to wounding	19_GO:0048518 positive regulation of biological process	-2.01181	4.81205	3.49887	30198	77	326	4	1.22699	0.609722	350|3273|5340|406991	APOH|HRG|PLG|MIR21	-0.131618	0	12	0	0	-4.44124	21.3766
1	-4.2302	GO:1901615	M1	1	0	GO Biological Processes	19	organic hydroxy compound metabolic process	19_GO:0008152 metabolic process	-4.2302	3.16015	4.92537	30198	469	326	16	4.90798	1.1965	130|249|1577|1579|1594|1610|1644|3291|4036|5053|5105|5950|8029|11001|55586|117283	ADH6|ALPL|CYP3A5|CYP4A11|CYP27B1|DAO|DDC|HSD11B2|LRP2|PAH|PCK1|RBP4|CUBN|SLC27A2|MIOX|IP6K3	-1.63357	0	13	1	1	-4.2302	4.01162
1	-3.95972	GO:0008202	M1	1	0	GO Biological Processes	19	steroid metabolic process	19_GO:0008152 metabolic process	-3.95972	4.01162	5.03524	30198	254	326	11	3.37423	1.00006	866|1555|1577|1594|2538|3291|4036|5618|8029|11001|54577	SERPINA6|CYP2B6|CYP3A5|CYP27B1|G6PC1|HSD11B2|LRP2|PRLR|CUBN|SLC27A2|UGT1A7	-1.49631	0	13	0	0	-4.2302	4.01162
1	-2.1109	GO:0006066	M1	1	0	GO Biological Processes	19	alcohol metabolic process	19_GO:0008152 metabolic process	-2.1109	2.63825	3.05828	30198	316	326	9	2.76074	0.907454	130|1577|1594|3291|5105|5950|8029|55586|117283	ADH6|CYP3A5|CYP27B1|HSD11B2|PCK1|RBP4|CUBN|MIOX|IP6K3	-0.199676	0	13	0	0	-4.2302	4.01162
1	-4.21859	GO:1901361	M1	1	0	GO Biological Processes	19	organic cyclic compound catabolic process	19_GO:0008152 metabolic process	-4.21859	3.48615	5.04033	30198	372	326	14	4.29448	1.12283	1244|1594|1807|3081|3242|4329|5053|5150|10247|22977|54790|64577|130013|151531	ABCC2|CYP27B1|DPYS|HGD|HPD|ALDH6A1|PAH|PDE7A|RIDA|AKR7A3|TET2|ALDH8A1|ACMSD|UPP2	-1.63296	0	14	1	1	-4.21859	21.3766
1	-3.54678	GO:0072527	M1	1	0	GO Biological Processes	19	pyrimidine-containing compound metabolic process	19_GO:0008152 metabolic process	-3.54678	6.69628	5.42872	30198	83	326	6	1.84049	0.744431	1807|4329|6470|10560|54790|151531	DPYS|ALDH6A1|SHMT1|SLC19A2|TET2|UPP2	-1.17864	0	14	0	0	-4.21859	21.3766
1	-3.48278	GO:0009176	M1	1	0	GO Biological Processes	19	pyrimidine deoxyribonucleoside monophosphate metabolic process	19_GO:0008152 metabolic process	-3.48278	21.3766	7.67655	30198	13	326	3	0.920245	0.528854	1807|6470|151531	DPYS|SHMT1|UPP2	-1.15872	0	14	0	0	-4.21859	21.3766
1	-3.13264	GO:0072529	M1	1	0	GO Biological Processes	19	pyrimidine-containing compound catabolic process	19_GO:0008152 metabolic process	-3.13264	9.75073	5.6387	30198	38	326	4	1.22699	0.609722	1807|4329|54790|151531	DPYS|ALDH6A1|TET2|UPP2	-0.949272	0	14	0	0	-4.21859	21.3766
1	-3.03158	GO:0044270	M1	1	0	GO Biological Processes	19	cellular nitrogen compound catabolic process	19_GO:0008152 metabolic process	-3.03158	3.11606	4.01916	30198	327	326	11	3.37423	1.00006	635|1244|1577|1807|4329|5150|10247|29958|54790|130013|151531	BHMT|ABCC2|CYP3A5|DPYS|ALDH6A1|PDE7A|RIDA|DMGDH|TET2|ACMSD|UPP2	-0.885278	0	14	0	0	-4.21859	21.3766
1	-2.86547	GO:0019439	M1	1	0	GO Biological Processes	19	aromatic compound catabolic process	19_GO:0008152 metabolic process	-2.86547	2.9707	3.83458	30198	343	326	11	3.37423	1.00006	1244|1807|3081|3242|5053|5150|10247|54790|64577|130013|151531	ABCC2|DPYS|HGD|HPD|PAH|PDE7A|RIDA|TET2|ALDH8A1|ACMSD|UPP2	-0.767686	0	14	0	0	-4.21859	21.3766
1	-2.78288	GO:0009129	M1	1	0	GO Biological Processes	19	pyrimidine nucleoside monophosphate metabolic process	19_GO:0008152 metabolic process	-2.78288	12.6316	5.70137	30198	22	326	3	0.920245	0.528854	1807|6470|151531	DPYS|SHMT1|UPP2	-0.709135	0	14	0	0	-4.21859	21.3766
1	-2.61906	GO:0009162	M1	1	0	GO Biological Processes	19	deoxyribonucleoside monophosphate metabolic process	19_GO:0008152 metabolic process	-2.61906	11.1158	5.28592	30198	25	326	3	0.920245	0.528854	1807|6470|151531	DPYS|SHMT1|UPP2	-0.577497	0	14	0	0	-4.21859	21.3766
1	-2.61906	GO:0009219	M1	1	0	GO Biological Processes	19	pyrimidine deoxyribonucleotide metabolic process	19_GO:0008152 metabolic process	-2.61906	11.1158	5.28592	30198	25	326	3	0.920245	0.528854	1807|6470|151531	DPYS|SHMT1|UPP2	-0.577497	0	14	0	0	-4.21859	21.3766
1	-2.27152	GO:0009112	M1	1	0	GO Biological Processes	19	nucleobase metabolic process	19_GO:0008152 metabolic process	-2.27152	8.42108	4.45586	30198	33	326	3	0.920245	0.528854	1807|4329|6470	DPYS|ALDH6A1|SHMT1	-0.307382	0	14	0	0	-4.21859	21.3766
1	-2.06877	GO:0046700	M1	1	0	GO Biological Processes	19	heterocycle catabolic process	19_GO:0008152 metabolic process	-2.06877	2.59716	3.00531	30198	321	326	9	2.76074	0.907454	1244|1807|4329|5150|10247|22977|54790|130013|151531	ABCC2|DPYS|ALDH6A1|PDE7A|RIDA|AKR7A3|TET2|ACMSD|UPP2	-0.179289	0	14	0	0	-4.21859	21.3766
1	-4.07594	GO:0009308	M1	1	0	GO Biological Processes	19	amine metabolic process	19_GO:0008152 metabolic process	-4.07594	6.75441	5.89926	30198	96	326	7	2.14724	0.80282	1610|1644|5053|6819|29958|79814|130013	DAO|DDC|PAH|SULT1C2|DMGDH|AGMAT|ACMSD	-1.54484	0	15	1	1	-4.07594	14.6261
1	-3.33105	GO:0006576	M1	1	0	GO Biological Processes	19	cellular biogenic amine metabolic process	19_GO:0008152 metabolic process	-3.33105	6.1076	5.09756	30198	91	326	6	1.84049	0.744431	1610|1644|5053|29958|79814|130013	DAO|DDC|PAH|DMGDH|AGMAT|ACMSD	-1.07278	0	15	0	0	-4.07594	14.6261
1	-3.33105	GO:0044106	M1	1	0	GO Biological Processes	19	cellular amine metabolic process	19_GO:0008152 metabolic process	-3.33105	6.1076	5.09756	30198	91	326	6	1.84049	0.744431	1610|1644|5053|29958|79814|130013	DAO|DDC|PAH|DMGDH|AGMAT|ACMSD	-1.07278	0	15	0	0	-4.07594	14.6261
1	-3.27074	GO:0042401	M1	1	0	GO Biological Processes	19	cellular biogenic amine biosynthetic process	19_GO:0008152 metabolic process	-3.27074	10.5865	5.9281	30198	35	326	4	1.22699	0.609722	1610|1644|5053|79814	DAO|DDC|PAH|AGMAT	-1.04684	0	15	0	0	-4.07594	14.6261
1	-3.22327	GO:0009309	M1	1	0	GO Biological Processes	19	amine biosynthetic process	19_GO:0008152 metabolic process	-3.22327	10.2924	5.82786	30198	36	326	4	1.22699	0.609722	1610|1644|5053|79814	DAO|DDC|PAH|AGMAT	-1.01331	0	15	0	0	-4.07594	14.6261
1	-2.97368	GO:0009713	M1	1	0	GO Biological Processes	19	catechol-containing compound biosynthetic process	19_GO:0008152 metabolic process	-2.97368	14.6261	6.20661	30198	19	326	3	0.920245	0.528854	1610|1644|5053	DAO|DDC|PAH	-0.857869	0	15	0	0	-4.07594	14.6261
1	-2.97368	GO:0042423	M1	1	0	GO Biological Processes	19	catecholamine biosynthetic process	19_GO:0008152 metabolic process	-2.97368	14.6261	6.20661	30198	19	326	3	0.920245	0.528854	1610|1644|5053	DAO|DDC|PAH	-0.857869	0	15	0	0	-4.07594	14.6261
1	-2.58919	GO:1901617	M1	1	0	GO Biological Processes	19	organic hydroxy compound biosynthetic process	19_GO:0008152 metabolic process	-2.58919	3.81425	3.844	30198	170	326	7	2.14724	0.80282	1594|1610|1644|5053|5105|11001|117283	CYP27B1|DAO|DDC|PAH|PCK1|SLC27A2|IP6K3	-0.556834	0	15	0	0	-4.07594	14.6261
1	-2.23485	GO:0046189	M1	1	0	GO Biological Processes	19	phenol-containing compound biosynthetic process	19_GO:0008152 metabolic process	-2.23485	8.1734	4.37199	30198	34	326	3	0.920245	0.528854	1610|1644|5053	DAO|DDC|PAH	-0.280155	0	15	0	0	-4.07594	14.6261
1	-4.02568	GO:1901607	M1	1	0	GO Biological Processes	19	alpha-amino acid biosynthetic process	19_GO:0008152 metabolic process	-4.02568	8.1734	6.18641	30198	68	326	6	1.84049	0.744431	635|5053|6470|10157|23743|64902	BHMT|PAH|SHMT1|AASS|BHMT2|AGXT2	-1.52818	0	16	1	1	-4.02568	13.2331
1	-3.82066	GO:0008652	M1	1	0	GO Biological Processes	19	cellular amino acid biosynthetic process	19_GO:0008152 metabolic process	-3.82066	7.51069	5.85795	30198	74	326	6	1.84049	0.744431	635|5053|6470|10157|23743|64902	BHMT|PAH|SHMT1|AASS|BHMT2|AGXT2	-1.38116	0	16	0	0	-4.02568	13.2331
1	-3.1155	GO:0006575	M1	1	0	GO Biological Processes	19	cellular modified amino acid metabolic process	19_GO:0008152 metabolic process	-3.1155	4.13997	4.40162	30198	179	326	8	2.45399	0.856904	635|2628|2938|2939|6470|10841|23743|29958	BHMT|GATM|GSTA1|GSTA2|SHMT1|FTCD|BHMT2|DMGDH	-0.944844	0	16	0	0	-4.02568	13.2331
1	-2.84309	GO:0009067	M1	1	0	GO Biological Processes	19	aspartate family amino acid biosynthetic process	19_GO:0008152 metabolic process	-2.84309	13.2331	5.85825	30198	21	326	3	0.920245	0.528854	635|10157|23743	BHMT|AASS|BHMT2	-0.756788	0	16	0	0	-4.02568	13.2331
1	-2.38953	GO:0043094	M1	1	0	GO Biological Processes	19	cellular metabolic compound salvage	19_GO:0008152 metabolic process	-2.38953	9.26319	4.73035	30198	30	326	3	0.920245	0.528854	635|23743|151531	BHMT|BHMT2|UPP2	-0.397685	0	16	0	0	-4.02568	13.2331
1	-3.73591	GO:0019748	M1	1	0	GO Biological Processes	19	secondary metabolic process	19_GO:0008152 metabolic process	-3.73591	9.45223	6.18574	30198	49	326	5	1.53374	0.68063	1577|1644|22977|54577|130013	CYP3A5|DDC|AKR7A3|UGT1A7|ACMSD	-1.31907	0	17	1	1	-3.73591	16.3468
1	-3.12055	GO:0009404	M1	1	0	GO Biological Processes	19	toxin metabolic process	19_GO:0008152 metabolic process	-3.12055	16.3468	6.61202	30198	17	326	3	0.920245	0.528854	1577|1644|22977	CYP3A5|DDC|AKR7A3	-0.945695	0	17	0	0	-3.73591	16.3468
1	-3.7147	GO:0042762	M1	1	0	GO Biological Processes	19	regulation of sulfur metabolic process	19_GO:0008152 metabolic process	-3.7147	25.2632	8.40802	30198	11	326	3	0.920245	0.528854	635|5166|406991	BHMT|PDK4|MIR21	-1.31234	0	18	1	1	-3.7147	25.2632
1	-3.48278	GO:0006521	M1	1	0	GO Biological Processes	19	regulation of cellular amino acid metabolic process	19_GO:0008152 metabolic process	-3.48278	21.3766	7.67655	30198	13	326	3	0.920245	0.528854	635|130013|406991	BHMT|ACMSD|MIR21	-1.15872	0	18	0	0	-3.7147	25.2632
1	-3.22401	GO:0010565	M1	1	0	GO Biological Processes	19	regulation of cellular ketone metabolic process	19_GO:0008152 metabolic process	-3.22401	4.9123	4.70587	30198	132	326	7	2.14724	0.80282	345|635|2168|5166|10891|130013|406991	APOC3|BHMT|FABP1|PDK4|PPARGC1A|ACMSD|MIR21	-1.01331	0	18	0	0	-3.7147	25.2632
1	-2.30947	GO:0046320	M1	1	0	GO Biological Processes	19	regulation of fatty acid oxidation	19_GO:0008152 metabolic process	-2.30947	8.68424	4.54334	30198	32	326	3	0.920245	0.528854	2168|5166|10891	FABP1|PDK4|PPARGC1A	-0.333969	0	18	0	0	-3.7147	25.2632
1	-2.23485	GO:0033238	M1	1	0	GO Biological Processes	19	regulation of cellular amine metabolic process	19_GO:0008152 metabolic process	-2.23485	8.1734	4.37199	30198	34	326	3	0.920245	0.528854	635|130013|406991	BHMT|ACMSD|MIR21	-0.280155	0	18	0	0	-3.7147	25.2632
1	-3.53349	GO:0044275	M1	1	0	GO Biological Processes	19	cellular carbohydrate catabolic process	19_GO:0008152 metabolic process	-3.53349	12.3509	6.49796	30198	30	326	4	1.22699	0.609722	2538|8972|55586|57733	G6PC1|MGAM|MIOX|GBA3	-1.17187	0	19	1	1	-3.53349	12.3509
1	-3.091	GO:0016052	M1	1	0	GO Biological Processes	19	carbohydrate catabolic process	19_GO:0008152 metabolic process	-3.091	5.50289	4.73531	30198	101	326	6	1.84049	0.744431	229|2538|8972|55586|57733|130589	ALDOB|G6PC1|MGAM|MIOX|GBA3|GALM	-0.928614	0	19	0	0	-3.53349	12.3509
1	-3.48934	GO:0006790	M1	1	0	GO Biological Processes	19	sulfur compound metabolic process	19_GO:0008152 metabolic process	-3.48934	3.30828	4.44486	30198	336	326	12	3.68098	1.04287	635|2938|2939|6819|10157|10249|10560|23743|51268|80221|123876|348158	BHMT|GSTA1|GSTA2|SULT1C2|AASS|GLYAT|SLC19A2|BHMT2|PIPOX|ACSF2|ACSM2A|ACSM2B	-1.15872	0	20	1	1	-3.48934	6.24485
1	-3.38283	GO:0006637	M1	1	0	GO Biological Processes	19	acyl-CoA metabolic process	19_GO:0008152 metabolic process	-3.38283	6.24485	5.17652	30198	89	326	6	1.84049	0.744431	10157|10249|51268|80221|123876|348158	AASS|GLYAT|PIPOX|ACSF2|ACSM2A|ACSM2B	-1.10765	0	20	0	0	-3.48934	6.24485
1	-3.38283	GO:0035383	M1	1	0	GO Biological Processes	19	thioester metabolic process	19_GO:0008152 metabolic process	-3.38283	6.24485	5.17652	30198	89	326	6	1.84049	0.744431	10157|10249|51268|80221|123876|348158	AASS|GLYAT|PIPOX|ACSF2|ACSM2A|ACSM2B	-1.10765	0	20	0	0	-3.48934	6.24485
1	-2.68694	GO:0033865	M1	1	0	GO Biological Processes	19	nucleoside bisphosphate metabolic process	19_GO:0008152 metabolic process	-2.68694	4.59332	4.13742	30198	121	326	6	1.84049	0.744431	10157|10249|51268|80221|123876|348158	AASS|GLYAT|PIPOX|ACSF2|ACSM2A|ACSM2B	-0.635974	0	20	0	0	-3.48934	6.24485
1	-2.68694	GO:0033875	M1	1	0	GO Biological Processes	19	ribonucleoside bisphosphate metabolic process	19_GO:0008152 metabolic process	-2.68694	4.59332	4.13742	30198	121	326	6	1.84049	0.744431	10157|10249|51268|80221|123876|348158	AASS|GLYAT|PIPOX|ACSF2|ACSM2A|ACSM2B	-0.635974	0	20	0	0	-3.48934	6.24485
1	-2.68694	GO:0034032	M1	1	0	GO Biological Processes	19	purine nucleoside bisphosphate metabolic process	19_GO:0008152 metabolic process	-2.68694	4.59332	4.13742	30198	121	326	6	1.84049	0.744431	10157|10249|51268|80221|123876|348158	AASS|GLYAT|PIPOX|ACSF2|ACSM2A|ACSM2B	-0.635974	0	20	0	0	-3.48934	6.24485
1	-2.11996	GO:0009259	M1	1	0	GO Biological Processes	19	ribonucleotide metabolic process	19_GO:0008152 metabolic process	-2.11996	2.4901	3.02099	30198	372	326	10	3.06748	0.95503	229|1807|5150|10157|10249|51268|80221|123876|151531|348158	ALDOB|DPYS|PDE7A|AASS|GLYAT|PIPOX|ACSF2|ACSM2A|UPP2|ACSM2B	-0.206428	0	20	0	0	-3.48934	6.24485
1	-2.04371	GO:0019693	M1	1	0	GO Biological Processes	19	ribose phosphate metabolic process	19_GO:0008152 metabolic process	-2.04371	2.42492	2.9279	30198	382	326	10	3.06748	0.95503	229|1807|5150|10157|10249|51268|80221|123876|151531|348158	ALDOB|DPYS|PDE7A|AASS|GLYAT|PIPOX|ACSF2|ACSM2A|UPP2|ACSM2B	-0.159218	0	20	0	0	-3.48934	6.24485
1	-3.48278	GO:0046415	M1	1	0	GO Biological Processes	19	urate metabolic process	19_GO:0008152 metabolic process	-3.48278	21.3766	7.67655	30198	13	326	3	0.920245	0.528854	2538|6568|10786	G6PC1|SLC17A1|SLC17A3	-1.15872	0	21	1	1	-3.48278	21.3766
1	-3.38153	GO:0046618	M1	1	0	GO Biological Processes	19	xenobiotic export from cell	19_GO:0051179 localization	-3.38153	19.8497	7.36951	30198	14	326	3	0.920245	0.528854	1244|5174|10786	ABCC2|PDZK1|SLC17A3	-1.10765	0	21	0	0	-3.48278	21.3766
1	-2.06813	GO:0042908	M1	1	0	GO Biological Processes	19	xenobiotic transport	19_GO:0051179 localization	-2.06813	7.12553	3.99877	30198	39	326	3	0.920245	0.528854	1244|5174|10786	ABCC2|PDZK1|SLC17A3	-0.179289	0	21	0	0	-3.48278	21.3766
1	-3.47718	GO:0006094	M1	1	0	GO Biological Processes	19	gluconeogenesis	19_GO:0008152 metabolic process	-3.47718	11.9525	6.37363	30198	31	326	4	1.22699	0.609722	2538|5105|5950|10891	G6PC1|PCK1|RBP4|PPARGC1A	-1.15872	0	22	1	1	-3.47718	11.9525
1	-3.41927	GO:0005996	M1	1	0	GO Biological Processes	19	monosaccharide metabolic process	19_GO:0008152 metabolic process	-3.41927	4.60283	4.78836	30198	161	326	8	2.45399	0.856904	229|2538|5105|5166|5950|9963|10891|130589	ALDOB|G6PC1|PCK1|PDK4|RBP4|SLC23A1|PPARGC1A|GALM	-1.12367	0	22	0	0	-3.47718	11.9525
1	-3.31977	GO:0019319	M1	1	0	GO Biological Processes	19	hexose biosynthetic process	19_GO:0008152 metabolic process	-3.31977	10.8979	6.03247	30198	34	326	4	1.22699	0.609722	2538|5105|5950|10891	G6PC1|PCK1|RBP4|PPARGC1A	-1.0716	0	22	0	0	-3.47718	11.9525
1	-3.13667	GO:0006006	M1	1	0	GO Biological Processes	19	glucose metabolic process	19_GO:0008152 metabolic process	-3.13667	5.61405	4.80378	30198	99	326	6	1.84049	0.744431	2538|5105|5166|5950|10891|130589	G6PC1|PCK1|PDK4|RBP4|PPARGC1A|GALM	-0.949272	0	22	0	0	-3.47718	11.9525
1	-3.13264	GO:0046364	M1	1	0	GO Biological Processes	19	monosaccharide biosynthetic process	19_GO:0008152 metabolic process	-3.13264	9.75073	5.6387	30198	38	326	4	1.22699	0.609722	2538|5105|5950|10891	G6PC1|PCK1|RBP4|PPARGC1A	-0.949272	0	22	0	0	-3.47718	11.9525
1	-3.0546	GO:0019318	M1	1	0	GO Biological Processes	19	hexose metabolic process	19_GO:0008152 metabolic process	-3.0546	4.59875	4.47452	30198	141	326	7	2.14724	0.80282	229|2538|5105|5166|5950|10891|130589	ALDOB|G6PC1|PCK1|PDK4|RBP4|PPARGC1A|GALM	-0.89629	0	22	0	0	-3.47718	11.9525
1	-2.84067	GO:0005975	M1	1	0	GO Biological Processes	19	carbohydrate metabolic process	19_GO:0008152 metabolic process	-2.84067	2.65246	3.70609	30198	454	326	13	3.98773	1.08372	229|2538|5105|5166|5950|6514|6519|8972|9963|10891|55586|57733|130589	ALDOB|G6PC1|PCK1|PDK4|RBP4|SLC2A2|SLC3A1|MGAM|SLC23A1|PPARGC1A|MIOX|GBA3|GALM	-0.756788	0	22	0	0	-3.47718	11.9525
1	-2.19969	GO:0006641	M1	1	0	GO Biological Processes	19	triglyceride metabolic process	19_GO:0008152 metabolic process	-2.19969	5.44894	3.8368	30198	68	326	4	1.22699	0.609722	345|350|2538|5105	APOC3|APOH|G6PC1|PCK1	-0.262101	0	22	0	0	-3.47718	11.9525
1	-2.17059	GO:0042593	M1	1	0	GO Biological Processes	19	glucose homeostasis	19_GO:0065007 biological regulation	-2.17059	3.1942	3.27687	30198	203	326	7	2.14724	0.80282	2538|5105|5166|5950|10891|57393|123876	G6PC1|PCK1|PDK4|RBP4|PPARGC1A|CLTRN|ACSM2A	-0.235751	0	22	0	0	-3.47718	11.9525
1	-2.15934	GO:0033500	M1	1	0	GO Biological Processes	19	carbohydrate homeostasis	19_GO:0065007 biological regulation	-2.15934	3.17855	3.26154	30198	204	326	7	2.14724	0.80282	2538|5105|5166|5950|10891|57393|123876	G6PC1|PCK1|PDK4|RBP4|PPARGC1A|CLTRN|ACSM2A	-0.226924	0	22	0	0	-3.47718	11.9525
1	-3.46312	GO:0010232	M1	1	0	GO Biological Processes	19	vascular transport	19_GO:0051179 localization	-3.46312	6.46269	5.29962	30198	86	326	6	1.84049	0.744431	1244|4036|8671|9376|64849|387700	ABCC2|LRP2|SLC4A4|SLC22A8|SLC13A3|SLC16A12	-1.15625	0	23	1	1	-3.46312	6.46269
1	-3.46312	GO:0150104	M1	1	0	GO Biological Processes	19	transport across blood-brain barrier	19_GO:0051179 localization	-3.46312	6.46269	5.29962	30198	86	326	6	1.84049	0.744431	1244|4036|8671|9376|64849|387700	ABCC2|LRP2|SLC4A4|SLC22A8|SLC13A3|SLC16A12	-1.15625	0	23	0	0	-3.46312	6.46269
1	-3.43001	GO:0003013	M1	1	0	GO Biological Processes	19	circulatory system process	19_GO:0032501 multicellular organismal process	-3.43001	2.79573	4.21689	30198	497	326	15	4.60123	1.16038	1244|1579|3291|3816|3827|4036|6340|8671|9353|9376|59272|64849|387700|406991|407019	ABCC2|CYP4A11|HSD11B2|KLK1|KNG1|LRP2|SCNN1G|SLC4A4|SLIT2|SLC22A8|ACE2|SLC13A3|SLC16A12|MIR21|MIR27B	-1.12881	0	23	0	0	-3.46312	6.46269
1	-3.20545	GO:0003018	M1	1	0	GO Biological Processes	19	vascular process in circulatory system	19_GO:0032501 multicellular organismal process	-3.20545	3.52213	4.29154	30198	263	326	10	3.06748	0.95503	1244|3827|4036|8671|9353|9376|59272|64849|387700|406991	ABCC2|KNG1|LRP2|SLC4A4|SLIT2|SLC22A8|ACE2|SLC13A3|SLC16A12|MIR21	-1.00003	0	23	0	0	-3.46312	6.46269
1	-3.17727	GO:0001580	M1	1	0	GO Biological Processes	19	detection of chemical stimulus involved in sensory perception of bitter taste	19_GO:0032501 multicellular organismal process	-3.17727	10.0143	5.73148	30198	37	326	4	1.22699	0.609722	563|50832|50840|54429	AZGP1|TAS2R4|TAS2R14|TAS2R5	-0.976348	0	24	1	1	-3.17727	10.0143
1	-3.10005	GO:0050909	M1	1	0	GO Biological Processes	19	sensory perception of taste	19_GO:0032501 multicellular organismal process	-3.10005	6.91283	5.06156	30198	67	326	5	1.53374	0.68063	563|6340|50832|50840|54429	AZGP1|SCNN1G|TAS2R4|TAS2R14|TAS2R5	-0.933551	0	24	0	0	-3.17727	10.0143
1	-3.00633	GO:0050913	M1	1	0	GO Biological Processes	19	sensory perception of bitter taste	19_GO:0032501 multicellular organismal process	-3.00633	9.03726	5.37978	30198	41	326	4	1.22699	0.609722	563|50832|50840|54429	AZGP1|TAS2R4|TAS2R14|TAS2R5	-0.867861	0	24	0	0	-3.17727	10.0143
1	-2.92781	GO:0050912	M1	1	0	GO Biological Processes	19	detection of chemical stimulus involved in sensory perception of taste	19_GO:0032501 multicellular organismal process	-2.92781	8.61692	5.22147	30198	43	326	4	1.22699	0.609722	563|50832|50840|54429	AZGP1|TAS2R4|TAS2R14|TAS2R5	-0.8193	0	24	0	0	-3.17727	10.0143
1	-3.01345	GO:0009064	M1	1	0	GO Biological Processes	19	glutamine family amino acid metabolic process	19_GO:0008152 metabolic process	-3.01345	6.61656	4.91466	30198	70	326	5	1.53374	0.68063	1610|10841|58510|79814|92292	DAO|FTCD|PRODH2|AGMAT|GLYATL1	-0.871079	0	25	1	1	-3.01345	6.61656
1	-2.52926	GO:0043648	M1	1	0	GO Biological Processes	19	dicarboxylic acid metabolic process	19_GO:0008152 metabolic process	-2.52926	5.14622	4.1152	30198	90	326	5	1.53374	0.68063	443|5105|6470|10841|58510	ASPA|PCK1|SHMT1|FTCD|PRODH2	-0.505925	0	25	0	0	-3.01345	6.61656
1	-2.44026	GO:0001655	M1	1	0	GO Biological Processes	19	urogenital system development	19_GO:0032502 developmental process	-2.44026	2.77341	3.40461	30198	334	326	10	3.06748	0.95503	793|1579|4036|5314|5618|5950|9353|10247|80144|284541	CALB1|CYP4A11|LRP2|PKHD1|PRLR|RBP4|SLIT2|RIDA|FRAS1|CYP4A22	-0.43167	0	26	1	1	-2.44026	2.81651
1	-2.28967	GO:0072001	M1	1	0	GO Biological Processes	19	renal system development	19_GO:0032502 developmental process	-2.28967	2.81651	3.28089	30198	296	326	9	2.76074	0.907454	793|1579|4036|5314|5950|9353|10247|80144|284541	CALB1|CYP4A11|LRP2|PKHD1|RBP4|SLIT2|RIDA|FRAS1|CYP4A22	-0.316828	0	26	0	0	-2.44026	2.81651
1	-2.43184	GO:0032372	M1	1	0	GO Biological Processes	19	negative regulation of sterol transport	19_GO:0051179 localization	-2.43184	9.58261	4.83055	30198	29	326	3	0.920245	0.528854	345|1950|407019	APOC3|EGF|MIR27B	-0.43167	0	27	1	1	-2.43184	9.58261
1	-2.43184	GO:0032375	M1	1	0	GO Biological Processes	19	negative regulation of cholesterol transport	19_GO:0051179 localization	-2.43184	9.58261	4.83055	30198	29	326	3	0.920245	0.528854	345|1950|407019	APOC3|EGF|MIR27B	-0.43167	0	27	0	0	-2.43184	9.58261
1	-2.19937	GO:0051354	M1	1	0	GO Biological Processes	19	negative regulation of oxidoreductase activity	19_GO:0065007 biological regulation	-2.19937	7.93988	4.29148	30198	35	326	3	0.920245	0.528854	1594|406991|407019	CYP27B1|MIR21|MIR27B	-0.262101	0	27	0	0	-2.43184	9.58261
1	-2.0377	GO:1901223	M1	1	0	GO Biological Processes	19	negative regulation of NIK/NF-kappaB signaling	19_GO:0023052 signaling	-2.0377	6.94739	3.932	30198	40	326	3	0.920245	0.528854	406991|407019|407032	MIR21|MIR27B|MIR30C2	-0.155361	0	27	0	0	-2.43184	9.58261
1	-2.4196	GO:0006081	M1	1	0	GO Biological Processes	19	cellular aldehyde metabolic process	19_GO:0008152 metabolic process	-2.4196	6.28013	4.24096	30198	59	326	4	1.22699	0.609722	249|22977|64577|64902	ALPL|AKR7A3|ALDH8A1|AGXT2	-0.42224	0	28	1	1	-2.4196	6.28013
1	-2.37051	GO:0120162	M1	1	0	GO Biological Processes	19	positive regulation of cold-induced thermogenesis	19_GO:0048518 positive regulation of biological process	-2.37051	4.72612	3.85962	30198	98	326	5	1.53374	0.68063	249|2104|2628|5618|10891	ALPL|ESRRG|GATM|PRLR|PPARGC1A	-0.386937	0	29	1	1	-2.37051	4.72612
1	-2.25482	GO:0043086	M1	1	0	GO Biological Processes	19	negative regulation of catalytic activity	19_GO:0065007 biological regulation	-2.25482	2.00349	2.97797	30198	786	326	17	5.21472	1.23134	345|866|1594|2168|3273|3827|5104|5276|6690|9353|26973|54206|54577|406991|407019|407026|100507027	APOC3|SERPINA6|CYP27B1|FABP1|HRG|KNG1|SERPINA5|SERPINI2|SPINK1|SLIT2|CHORDC1|ERRFI1|UGT1A7|MIR21|MIR27B|MIR29C|MRLN	-0.295021	0	30	1	1	-2.25482	2.95241
1	-2.20832	GO:0010951	M1	1	0	GO Biological Processes	19	negative regulation of endopeptidase activity	19_GO:0048519 negative regulation of biological process	-2.20832	2.95241	3.24482	30198	251	326	8	2.45399	0.856904	866|2168|3273|3827|5104|5276|6690|407026	SERPINA6|FABP1|HRG|KNG1|SERPINA5|SERPINI2|SPINK1|MIR29C	-0.262101	0	30	0	0	-2.25482	2.95241
1	-2.12776	GO:0051346	M1	1	0	GO Biological Processes	19	negative regulation of hydrolase activity	19_GO:0065007 biological regulation	-2.12776	2.49682	3.03047	30198	371	326	10	3.06748	0.95503	345|866|2168|3273|3827|5104|5276|6690|406991|407026	APOC3|SERPINA6|FABP1|HRG|KNG1|SERPINA5|SERPINI2|SPINK1|MIR21|MIR29C	-0.211737	0	30	0	0	-2.25482	2.95241
1	-2.10087	GO:0010466	M1	1	0	GO Biological Processes	19	negative regulation of peptidase activity	19_GO:0048519 negative regulation of biological process	-2.10087	2.82846	3.10525	30198	262	326	8	2.45399	0.856904	866|2168|3273|3827|5104|5276|6690|407026	SERPINA6|FABP1|HRG|KNG1|SERPINA5|SERPINI2|SPINK1|MIR29C	-0.192799	0	30	0	0	-2.25482	2.95241
1	-2.20981	GO:0007586	M1	1	0	GO Biological Processes	19	digestion	19_GO:0032501 multicellular organismal process	-2.20981	4.32859	3.60324	30198	107	326	5	1.53374	0.68063	2168|5950|10891|56667|389015	FABP1|RBP4|PPARGC1A|MUC13|SLC9A4	-0.262101	0	31	1	1	-2.20981	5.07572
1	-2.09189	GO:0022600	M1	1	0	GO Biological Processes	19	digestive system process	19_GO:0032501 multicellular organismal process	-2.09189	5.07572	3.64218	30198	73	326	4	1.22699	0.609722	2168|5950|56667|389015	FABP1|RBP4|MUC13|SLC9A4	-0.189756	0	31	0	0	-2.20981	5.07572
1	-2.13392	GO:0061844	M1	1	0	GO Biological Processes	19	antimicrobial humoral immune response mediated by antimicrobial peptide	19_GO:0044419 biological process involved in interspecies interaction between organisms	-2.13392	5.2187	3.71782	30198	71	326	4	1.22699	0.609722	1672|3273|6283|116842	DEFB1|HRG|S100A12|LEAP2	-0.211737	0	32	1	1	-2.13392	5.2187
1	-2.09189	GO:0043462	M1	1	0	GO Biological Processes	19	regulation of ATP-dependent activity	19_GO:0065007 biological regulation	-2.09189	5.07572	3.64218	30198	73	326	4	1.22699	0.609722	229|130872|100507027|100507537	ALDOB|AHSA2P|MRLN|STRIT1	-0.189756	0	33	1	1	-2.09189	5.07572
1	-2.08348	GO:0031960	M1	1	0	GO Biological Processes	19	response to corticosteroid	19_GO:0050896 response to stimulus	-2.08348	3.45212	3.25901	30198	161	326	6	1.84049	0.744431	249|3291|5105|6340|9353|54206	ALPL|HSD11B2|PCK1|SCNN1G|SLIT2|ERRFI1	-0.187198	0	34	1	1	-2.08348	3.45212
1	-2.04371	GO:0050678	M1	1	0	GO Biological Processes	19	regulation of epithelial cell proliferation	19_GO:0050789 regulation of biological process	-2.04371	2.42492	2.9279	30198	382	326	10	3.06748	0.95503	350|1950|5314|6690|10247|54206|55840|406991|407019|407026	APOH|EGF|PKHD1|SPINK1|RIDA|ERRFI1|EAF2|MIR21|MIR27B|MIR29C	-0.159218	0	35	1	1	-2.04371	2.42492

## Sheet: down-CC
_MEMBER_MyList	_LogP_MyList	GO	_PATTERN_	_RANK_	GiniIndex	Category	CategoryID	Description	PARENT_GO	LogP	Enrichment	Z-score	#TotalGeneInLibrary	#GeneInGO	#GeneInHitList	#GeneInGOAndHitList	%InGO	STDV %InGO	GeneID	Hits	Log(q-value)	EvidenceCutoff	GROUP_ID	FirstInGroupByEnrichment	FirstInGroupByLogP	BestLogPInGroup	BestEnrichmentInGroup	URL
1	-11.7437	GO:0016324	M1	1	0	GO Cellular Components	20	apical plasma membrane		-11.7437	6.15835	10.3002	30198	361	326	24	7.36196	1.44638	1244|1579|4036|5174|5314|6340|6514|6519|6559|6568|8029|8972|9376|9963|10786|11136|50617|51458|56667|59272|159963|245972|340024|389015	ABCC2|CYP4A11|LRP2|PDZK1|PKHD1|SCNN1G|SLC2A2|SLC3A1|SLC12A3|SLC17A1|CUBN|MGAM|SLC22A8|SLC23A1|SLC17A3|SLC7A9|ATP6V0A4|RHCG|MUC13|ACE2|SLC5A12|ATP6V0D2|SLC6A19|SLC9A4	-8.45438	0	1	1	1	-11.7437	15.1579
1	-10.9821	GO:0045177	M1	1	0	GO Cellular Components	20	apical part of cell		-10.9821	5.41074	9.60069	30198	428	326	25	7.66871	1.47376	1244|1579|2168|4036|5174|5314|6340|6514|6519|6559|6568|8029|8972|9376|9963|10786|11136|50617|51458|56667|59272|159963|245972|340024|389015	ABCC2|CYP4A11|FABP1|LRP2|PDZK1|PKHD1|SCNN1G|SLC2A2|SLC3A1|SLC12A3|SLC17A1|CUBN|MGAM|SLC22A8|SLC23A1|SLC17A3|SLC7A9|ATP6V0A4|RHCG|MUC13|ACE2|SLC5A12|ATP6V0D2|SLC6A19|SLC9A4	-7.99375	0	1	0	0	-11.7437	15.1579
1	-8.93513	GO:0005903	M1	1	0	GO Cellular Components	20	brush border		-8.93513	10.8979	10.4603	30198	102	326	12	3.68098	1.04287	4036|5174|6514|6519|8029|9963|10786|11136|50617|59272|257629|340024	LRP2|PDZK1|SLC2A2|SLC3A1|CUBN|SLC23A1|SLC17A3|SLC7A9|ATP6V0A4|ACE2|ANKS4B|SLC6A19	-6.12289	0	1	0	0	-11.7437	15.1579
1	-8.67868	GO:0098862	M1	1	0	GO Cellular Components	20	cluster of actin-based cell projections		-8.67868	8.20789	9.48954	30198	158	326	14	4.29448	1.12283	793|4036|5174|5816|6514|6519|8029|9963|10786|11136|50617|59272|257629|340024	CALB1|LRP2|PDZK1|PVALB|SLC2A2|SLC3A1|CUBN|SLC23A1|SLC17A3|SLC7A9|ATP6V0A4|ACE2|ANKS4B|SLC6A19	-5.99137	0	1	0	0	-11.7437	15.1579
1	-8.13476	GO:0031526	M1	1	0	GO Cellular Components	20	brush border membrane		-8.13476	15.1579	10.9786	30198	55	326	9	2.76074	0.907454	4036|5174|6519|8029|10786|11136|50617|59272|340024	LRP2|PDZK1|SLC3A1|CUBN|SLC17A3|SLC7A9|ATP6V0A4|ACE2|SLC6A19	-5.54437	0	1	0	0	-11.7437	15.1579
1	-2.3862	GO:0031253	M1	1	0	GO Cellular Components	20	cell projection membrane		-2.3862	2.72447	3.34059	30198	340	326	10	3.06748	0.95503	4036|5174|6519|8029|10786|11136|50617|50832|59272|340024	LRP2|PDZK1|SLC3A1|CUBN|SLC17A3|SLC7A9|ATP6V0A4|TAS2R4|ACE2|SLC6A19	-0.37588	0	1	0	0	-11.7437	15.1579
1	-3.99001	GO:0009925	M1	1	0	GO Cellular Components	20	basal plasma membrane		-3.99001	4.04346	5.06823	30198	252	326	11	3.37423	1.00006	3773|8671|9073|9376|9963|50617|51458|64849|353189|387700|389015	KCNJ16|SLC4A4|CLDN8|SLC22A8|SLC23A1|ATP6V0A4|RHCG|SLC13A3|SLCO4C1|SLC16A12|SLC9A4	-1.47879	0	2	1	1	-3.99001	4.0807
1	-3.7281	GO:0045178	M1	1	0	GO Cellular Components	20	basal part of cell		-3.7281	3.77389	4.7829	30198	270	326	11	3.37423	1.00006	3773|8671|9073|9376|9963|50617|51458|64849|353189|387700|389015	KCNJ16|SLC4A4|CLDN8|SLC22A8|SLC23A1|ATP6V0A4|RHCG|SLC13A3|SLCO4C1|SLC16A12|SLC9A4	-1.32339	0	2	0	0	-3.99001	4.0807
1	-3.70966	GO:0016323	M1	1	0	GO Cellular Components	20	basolateral plasma membrane		-3.70966	4.0807	4.8671	30198	227	326	10	3.06748	0.95503	3773|8671|9073|9376|50617|51458|64849|353189|387700|389015	KCNJ16|SLC4A4|CLDN8|SLC22A8|ATP6V0A4|RHCG|SLC13A3|SLCO4C1|SLC16A12|SLC9A4	-1.32339	0	2	0	0	-3.99001	4.0807
1	-3.33105	GO:0031091	M1	1	0	GO Cellular Components	20	platelet alpha granule		-3.33105	6.1076	5.09756	30198	91	326	6	1.84049	0.744431	213|1950|3273|3827|5104|5340	ALB|EGF|HRG|KNG1|SERPINA5|PLG	-0.995927	0	3	1	1	-3.33105	6.91283
1	-3.10005	GO:0031093	M1	1	0	GO Cellular Components	20	platelet alpha granule lumen		-3.10005	6.91283	5.06156	30198	67	326	5	1.53374	0.68063	213|1950|3273|3827|5340	ALB|EGF|HRG|KNG1|PLG	-0.810685	0	3	0	0	-3.33105	6.91283
1	-2.90656	GO:0034361	M1	1	0	GO Cellular Components	20	very-low-density lipoprotein particle		-2.90656	13.8948	6.02618	30198	20	326	3	0.920245	0.528854	345|350|55937	APOC3|APOH|APOM	-0.69638	0	4	1	1	-2.90656	13.8948
1	-2.90656	GO:0034385	M1	1	0	GO Cellular Components	20	triglyceride-rich plasma lipoprotein particle		-2.90656	13.8948	6.02618	30198	20	326	3	0.920245	0.528854	345|350|55937	APOC3|APOH|APOM	-0.69638	0	4	0	0	-2.90656	13.8948
1	-2.52158	GO:0034364	M1	1	0	GO Cellular Components	20	high-density lipoprotein particle		-2.52158	10.2924	5.04632	30198	27	326	3	0.920245	0.528854	345|350|55937	APOC3|APOH|APOM	-0.487482	0	4	0	0	-2.90656	13.8948
1	-2.16502	GO:0034358	M1	1	0	GO Cellular Components	20	plasma lipoprotein particle		-2.16502	7.71933	4.21411	30198	36	326	3	0.920245	0.528854	345|350|55937	APOC3|APOH|APOM	-0.255867	0	4	0	0	-2.90656	13.8948
1	-2.16502	GO:1990777	M1	1	0	GO Cellular Components	20	lipoprotein particle		-2.16502	7.71933	4.21411	30198	36	326	3	0.920245	0.528854	345|350|55937	APOC3|APOH|APOM	-0.255867	0	4	0	0	-2.90656	13.8948
1	-2.06813	GO:0032994	M1	1	0	GO Cellular Components	20	protein-lipid complex		-2.06813	7.12553	3.99877	30198	39	326	3	0.920245	0.528854	345|350|55937	APOC3|APOH|APOM	-0.1767	0	4	0	0	-2.90656	13.8948
1	-2.77763	GO:0015030	M1	1	0	GO Cellular Components	20	Cajal body		-2.77763	5.86278	4.52102	30198	79	326	5	1.53374	0.68063	677679|677769|677771|677775|692148	SCARNA3|SCARNA17|SCARNA4|SCARNA5|SCARNA10	-0.602205	0	5	1	1	-2.77763	5.86278
1	-2.68253	GO:0005782	M1	1	0	GO Cellular Components	20	peroxisomal matrix		-2.68253	7.41055	4.73925	30198	50	326	4	1.22699	0.609722	1610|2168|51179|51268	DAO|FABP1|HAO2|PIPOX	-0.569258	0	6	1	1	-2.68253	7.41055
1	-2.68253	GO:0031907	M1	1	0	GO Cellular Components	20	microbody lumen		-2.68253	7.41055	4.73925	30198	50	326	4	1.22699	0.609722	1610|2168|51179|51268	DAO|FABP1|HAO2|PIPOX	-0.569258	0	6	0	0	-2.68253	7.41055
1	-2.34303	GO:0005777	M1	1	0	GO Cellular Components	20	peroxisome		-2.34303	3.91402	3.63605	30198	142	326	6	1.84049	0.744431	1610|2168|10247|11001|51179|51268	DAO|FABP1|RIDA|SLC27A2|HAO2|PIPOX	-0.37588	0	6	0	0	-2.68253	7.41055
1	-2.34303	GO:0042579	M1	1	0	GO Cellular Components	20	microbody		-2.34303	3.91402	3.63605	30198	142	326	6	1.84049	0.744431	1610|2168|10247|11001|51179|51268	DAO|FABP1|RIDA|SLC27A2|HAO2|PIPOX	-0.37588	0	6	0	0	-2.68253	7.41055
1	-2.61906	GO:0016471	M1	1	0	GO Cellular Components	20	vacuolar proton-transporting V-type ATPase complex		-2.61906	11.1158	5.28592	30198	25	326	3	0.920245	0.528854	50617|127124|245972	ATP6V0A4|ATP6V1G3|ATP6V0D2	-0.533813	0	7	1	1	-2.61906	11.1158
1	-2.52158	GO:0033176	M1	1	0	GO Cellular Components	20	proton-transporting V-type ATPase complex		-2.52158	10.2924	5.04632	30198	27	326	3	0.920245	0.528854	50617|127124|245972	ATP6V0A4|ATP6V1G3|ATP6V0D2	-0.487482	0	7	0	0	-2.61906	11.1158
1	-2.19937	GO:0031904	M1	1	0	GO Cellular Components	20	endosome lumen		-2.19937	7.93988	4.29148	30198	35	326	3	0.920245	0.528854	4036|5618|9476	LRP2|PRLR|NAPSA	-0.255867	0	8	1	1	-2.19937	7.93988

## Sheet: down-MF
_MEMBER_MyList	_LogP_MyList	GO	_PATTERN_	_RANK_	GiniIndex	Category	CategoryID	Description	PARENT_GO	LogP	Enrichment	Z-score	#TotalGeneInLibrary	#GeneInGO	#GeneInHitList	#GeneInGOAndHitList	%InGO	STDV %InGO	GeneID	Hits	Log(q-value)	EvidenceCutoff	GROUP_ID	FirstInGroupByEnrichment	FirstInGroupByLogP	BestLogPInGroup	BestEnrichmentInGroup	URL
1	-8.65982	GO:0008509	M1	1	0	GO Molecular Functions	21	anion transmembrane transporter activity		-8.65982	5.55207	8.51137	30198	317	326	19	5.82822	1.29754	1244|6514|6519|6559|6561|6568|8671|9058|9376|9963|10560|10786|11136|64849|153201|159963|353189|387700|389015	ABCC2|SLC2A2|SLC3A1|SLC12A3|SLC13A1|SLC17A1|SLC4A4|SLC13A2|SLC22A8|SLC23A1|SLC19A2|SLC17A3|SLC7A9|SLC13A3|SLC36A2|SLC5A12|SLCO4C1|SLC16A12|SLC9A4	-4.9748	0	1	1	1	-8.65982	21.0527
1	-7.7349	GO:0008514	M1	1	0	GO Molecular Functions	21	organic anion transmembrane transporter activity		-7.7349	6.93501	8.50473	30198	187	326	14	4.29448	1.12283	1244|6514|6519|8671|9058|9963|10560|10786|11136|64849|153201|159963|353189|387700	ABCC2|SLC2A2|SLC3A1|SLC4A4|SLC13A2|SLC23A1|SLC19A2|SLC17A3|SLC7A9|SLC13A3|SLC36A2|SLC5A12|SLCO4C1|SLC16A12	-4.527	0	1	0	0	-8.65982	21.0527
1	-6.6058	GO:0046943	M1	1	0	GO Molecular Functions	21	carboxylic acid transmembrane transporter activity		-6.6058	6.77794	7.75081	30198	164	326	12	3.68098	1.04287	1244|6519|9058|9963|10560|11001|11136|64849|153201|159963|340024|387700	ABCC2|SLC3A1|SLC13A2|SLC23A1|SLC19A2|SLC27A2|SLC7A9|SLC13A3|SLC36A2|SLC5A12|SLC6A19|SLC16A12	-3.89215	0	1	0	0	-8.65982	21.0527
1	-6.57717	GO:0005342	M1	1	0	GO Molecular Functions	21	organic acid transmembrane transporter activity		-6.57717	6.73687	7.71926	30198	165	326	12	3.68098	1.04287	1244|6519|9058|9963|10560|11001|11136|64849|153201|159963|340024|387700	ABCC2|SLC3A1|SLC13A2|SLC23A1|SLC19A2|SLC27A2|SLC7A9|SLC13A3|SLC36A2|SLC5A12|SLC6A19|SLC16A12	-3.89215	0	1	0	0	-8.65982	21.0527
1	-5.49211	GO:0072349	M1	1	0	GO Molecular Functions	21	modified amino acid transmembrane transporter activity		-5.49211	21.0527	9.82906	30198	22	326	5	1.53374	0.68063	6519|10560|11136|64849|387700	SLC3A1|SLC19A2|SLC7A9|SLC13A3|SLC16A12	-2.98317	0	1	0	0	-8.65982	21.0527
1	-4.69333	GO:1901682	M1	1	0	GO Molecular Functions	21	sulfur compound transmembrane transporter activity		-4.69333	10.6883	7.30454	30198	52	326	6	1.84049	0.744431	1244|6519|6561|10560|11136|64849	ABCC2|SLC3A1|SLC13A1|SLC19A2|SLC7A9|SLC13A3	-2.26358	0	1	0	0	-8.65982	21.0527
1	-3.53349	GO:0005343	M1	1	0	GO Molecular Functions	21	organic acid:sodium symporter activity		-3.53349	12.3509	6.49796	30198	30	326	4	1.22699	0.609722	9058|9963|64849|159963	SLC13A2|SLC23A1|SLC13A3|SLC5A12	-1.35361	0	1	0	0	-8.65982	21.0527
1	-2.38953	GO:0005310	M1	1	0	GO Molecular Functions	21	dicarboxylic acid transmembrane transporter activity		-2.38953	9.26319	4.73035	30198	30	326	3	0.920245	0.528854	1244|9058|64849	ABCC2|SLC13A2|SLC13A3	-0.460382	0	1	0	0	-8.65982	21.0527
1	-8.24714	GO:0022853	M1	1	0	GO Molecular Functions	21	active ion transmembrane transporter activity		-8.24714	5.94242	8.44202	30198	265	326	17	5.21472	1.23134	1244|6559|6561|6568|8671|9058|9376|9963|10786|50617|64849|127124|153201|159963|245972|353189|389015	ABCC2|SLC12A3|SLC13A1|SLC17A1|SLC4A4|SLC13A2|SLC22A8|SLC23A1|SLC17A3|ATP6V0A4|SLC13A3|ATP6V1G3|SLC36A2|SLC5A12|ATP6V0D2|SLCO4C1|SLC9A4	-4.86314	0	2	1	1	-8.24714	11.579
1	-7.22572	GO:0015293	M1	1	0	GO Molecular Functions	21	symporter activity		-7.22572	7.71933	8.44334	30198	144	326	12	3.68098	1.04287	6559|6561|6568|8671|9058|9963|10786|64849|153201|159963|340024|387700	SLC12A3|SLC13A1|SLC17A1|SLC4A4|SLC13A2|SLC23A1|SLC17A3|SLC13A3|SLC36A2|SLC5A12|SLC6A19|SLC16A12	-4.1868	0	2	0	0	-8.24714	11.579
1	-7.17285	GO:0015291	M1	1	0	GO Molecular Functions	21	secondary active transmembrane transporter activity		-7.17285	5.76547	7.75932	30198	241	326	15	4.60123	1.16038	6559|6561|6568|8671|9058|9376|9963|10786|64849|153201|159963|340024|353189|387700|389015	SLC12A3|SLC13A1|SLC17A1|SLC4A4|SLC13A2|SLC22A8|SLC23A1|SLC17A3|SLC13A3|SLC36A2|SLC5A12|SLC6A19|SLCO4C1|SLC16A12|SLC9A4	-4.1868	0	2	0	0	-8.24714	11.579
1	-7.07795	GO:0015370	M1	1	0	GO Molecular Functions	21	solute:sodium symporter activity		-7.07795	11.579	9.38854	30198	72	326	9	2.76074	0.907454	6559|6561|6568|8671|9058|9963|10786|64849|159963	SLC12A3|SLC13A1|SLC17A1|SLC4A4|SLC13A2|SLC23A1|SLC17A3|SLC13A3|SLC5A12	-4.17108	0	2	0	0	-8.24714	11.579
1	-6.84193	GO:0022804	M1	1	0	GO Molecular Functions	21	active transmembrane transporter activity		-6.84193	4.27186	6.98547	30198	412	326	19	5.82822	1.29754	1244|6559|6561|6568|8671|9058|9376|9963|10786|50617|64849|127124|153201|159963|245972|340024|353189|387700|389015	ABCC2|SLC12A3|SLC13A1|SLC17A1|SLC4A4|SLC13A2|SLC22A8|SLC23A1|SLC17A3|ATP6V0A4|SLC13A3|ATP6V1G3|SLC36A2|SLC5A12|ATP6V0D2|SLC6A19|SLCO4C1|SLC16A12|SLC9A4	-4.00201	0	2	0	0	-8.24714	11.579
1	-6.70021	GO:0015294	M1	1	0	GO Molecular Functions	21	solute:cation symporter activity		-6.70021	8.90691	8.43805	30198	104	326	10	3.06748	0.95503	6559|6561|6568|8671|9058|9963|10786|64849|153201|159963	SLC12A3|SLC13A1|SLC17A1|SLC4A4|SLC13A2|SLC23A1|SLC17A3|SLC13A3|SLC36A2|SLC5A12	-3.91827	0	2	0	0	-8.24714	11.579
1	-6.11343	GO:0015081	M1	1	0	GO Molecular Functions	21	sodium ion transmembrane transporter activity		-6.11343	6.79301	7.4302	30198	150	326	11	3.37423	1.00006	6340|6559|6561|6568|8671|9058|9963|10786|64849|159963|389015	SCNN1G|SLC12A3|SLC13A1|SLC17A1|SLC4A4|SLC13A2|SLC23A1|SLC17A3|SLC13A3|SLC5A12|SLC9A4	-3.50759	0	2	0	0	-8.24714	11.579
1	-4.07653	GO:0008324	M1	1	0	GO Molecular Functions	21	cation transmembrane transporter activity		-4.07653	2.73718	4.6515	30198	643	326	19	5.82822	1.29754	3772|3773|6340|6559|6561|6568|8671|9058|9963|10560|10786|50617|51458|64849|127124|153201|159963|245972|389015	KCNJ15|KCNJ16|SCNN1G|SLC12A3|SLC13A1|SLC17A1|SLC4A4|SLC13A2|SLC23A1|SLC19A2|SLC17A3|ATP6V0A4|RHCG|SLC13A3|ATP6V1G3|SLC36A2|SLC5A12|ATP6V0D2|SLC9A4	-1.73393	0	2	0	0	-8.24714	11.579
1	-4.05471	GO:0022890	M1	1	0	GO Molecular Functions	21	inorganic cation transmembrane transporter activity		-4.05471	2.82128	4.67123	30198	591	326	18	5.52147	1.26498	3772|3773|6340|6559|6561|6568|8671|9058|9963|10786|50617|51458|64849|127124|153201|159963|245972|389015	KCNJ15|KCNJ16|SCNN1G|SLC12A3|SLC13A1|SLC17A1|SLC4A4|SLC13A2|SLC23A1|SLC17A3|ATP6V0A4|RHCG|SLC13A3|ATP6V1G3|SLC36A2|SLC5A12|ATP6V0D2|SLC9A4	-1.73141	0	2	0	0	-8.24714	11.579
1	-3.82034	GO:0015318	M1	1	0	GO Molecular Functions	21	inorganic molecular entity transmembrane transporter activity		-3.82034	2.53786	4.39402	30198	730	326	20	6.13497	1.32907	1244|3772|3773|6340|6559|6561|6568|8671|9058|9376|9963|10786|50617|51458|64849|127124|153201|159963|245972|389015	ABCC2|KCNJ15|KCNJ16|SCNN1G|SLC12A3|SLC13A1|SLC17A1|SLC4A4|SLC13A2|SLC22A8|SLC23A1|SLC17A3|ATP6V0A4|RHCG|SLC13A3|ATP6V1G3|SLC36A2|SLC5A12|ATP6V0D2|SLC9A4	-1.55704	0	2	0	0	-8.24714	11.579
1	-3.05227	GO:0046873	M1	1	0	GO Molecular Functions	21	metal ion transmembrane transporter activity		-3.05227	2.8005	3.92836	30198	430	326	13	3.98773	1.08372	3772|3773|6340|6559|6561|6568|8671|9058|9963|10786|64849|159963|389015	KCNJ15|KCNJ16|SCNN1G|SLC12A3|SLC13A1|SLC17A1|SLC4A4|SLC13A2|SLC23A1|SLC17A3|SLC13A3|SLC5A12|SLC9A4	-0.995683	0	2	0	0	-8.24714	11.579
1	-2.88144	GO:0015103	M1	1	0	GO Molecular Functions	21	inorganic anion transmembrane transporter activity		-2.88144	4.29419	4.23931	30198	151	326	7	2.14724	0.80282	1244|6559|6561|6568|8671|9376|10786	ABCC2|SLC12A3|SLC13A1|SLC17A1|SLC4A4|SLC22A8|SLC17A3	-0.868513	0	2	0	0	-8.24714	11.579
1	-6.35535	GO:0031406	M1	1	0	GO Molecular Functions	21	carboxylic acid binding		-6.35535	6.42533	7.47595	30198	173	326	12	3.68098	1.04287	173|213|2168|2731|2938|5104|5105|6470|10247|10841|54577|54600	AFM|ALB|FABP1|GLDC|GSTA1|SERPINA5|PCK1|SHMT1|RIDA|FTCD|UGT1A7|UGT1A9	-3.71172	0	3	1	1	-6.35535	9.45223
1	-5.56113	GO:0033293	M1	1	0	GO Molecular Functions	21	monocarboxylic acid binding		-5.56113	9.14883	7.67168	30198	81	326	8	2.45399	0.856904	173|213|2168|2938|5104|10247|54577|54600	AFM|ALB|FABP1|GSTA1|SERPINA5|RIDA|UGT1A7|UGT1A9	-3.02223	0	3	0	0	-6.35535	9.45223
1	-3.73591	GO:0005504	M1	1	0	GO Molecular Functions	21	fatty acid binding		-3.73591	9.45223	6.18574	30198	49	326	5	1.53374	0.68063	173|213|2168|2938|10247	AFM|ALB|FABP1|GSTA1|RIDA	-1.49805	0	3	0	0	-6.35535	9.45223
1	-5.7265	GO:0016491	M1	1	0	GO Molecular Functions	21	oxidoreductase activity		-5.7265	3.02061	5.79759	30198	736	326	24	7.36196	1.44638	130|1555|1577|1579|1594|1610|2731|2938|3081|3242|3291|4329|5053|10157|22977|29958|51179|51268|54790|55586|58510|64577|199974|284541	ADH6|CYP2B6|CYP3A5|CYP4A11|CYP27B1|DAO|GLDC|GSTA1|HGD|HPD|HSD11B2|ALDH6A1|PAH|AASS|AKR7A3|DMGDH|HAO2|PIPOX|TET2|MIOX|PRODH2|ALDH8A1|CYP4Z1|CYP4A22	-3.15542	0	4	1	1	-5.7265	4.02747
1	-2.40339	GO:0016614	M1	1	0	GO Molecular Functions	21	oxidoreductase activity, acting on CH-OH group of donors		-2.40339	4.02747	3.72378	30198	138	326	6	1.84049	0.744431	130|3291|22977|51179|55586|284541	ADH6|HSD11B2|AKR7A3|HAO2|MIOX|CYP4A22	-0.466556	0	4	0	0	-5.7265	4.02747
1	-5.29048	GO:0019842	M1	1	0	GO Molecular Functions	21	vitamin binding		-5.29048	6.25891	6.69982	30198	148	326	10	3.06748	0.95503	173|213|793|1644|2731|5950|6470|8029|10841|64902	AFM|ALB|CALB1|DDC|GLDC|RBP4|SHMT1|CUBN|FTCD|AGXT2	-2.80958	0	5	1	1	-5.29048	8.42108
1	-3.49774	GO:0030170	M1	1	0	GO Molecular Functions	21	pyridoxal phosphate binding		-3.49774	8.42108	5.75458	30198	55	326	5	1.53374	0.68063	213|1644|2731|6470|64902	ALB|DDC|GLDC|SHMT1|AGXT2	-1.33622	0	5	0	0	-5.29048	8.42108
1	-3.46094	GO:0070279	M1	1	0	GO Molecular Functions	21	vitamin B6 binding		-3.46094	8.27071	5.68909	30198	56	326	5	1.53374	0.68063	213|1644|2731|6470|64902	ALB|DDC|GLDC|SHMT1|AGXT2	-1.33222	0	5	0	0	-5.29048	8.42108
1	-4.78151	GO:0004497	M1	1	0	GO Molecular Functions	21	monooxygenase activity		-4.78151	7.19471	6.57887	30198	103	326	8	2.45399	0.856904	1555|1577|1579|1594|5053|55586|199974|284541	CYP2B6|CYP3A5|CYP4A11|CYP27B1|PAH|MIOX|CYP4Z1|CYP4A22	-2.32693	0	6	1	1	-4.78151	17.6442
1	-4.38574	GO:0005506	M1	1	0	GO Molecular Functions	21	iron ion binding		-4.38574	5.52111	5.81823	30198	151	326	9	2.76074	0.907454	1555|1577|1579|1594|5053|54790|55586|199974|284541	CYP2B6|CYP3A5|CYP4A11|CYP27B1|PAH|TET2|MIOX|CYP4Z1|CYP4A22	-1.97947	0	6	0	0	-4.78151	17.6442
1	-4.161	GO:0008391	M1	1	0	GO Molecular Functions	21	arachidonic acid monooxygenase activity		-4.161	17.6442	7.97062	30198	21	326	4	1.22699	0.609722	1555|1579|199974|284541	CYP2B6|CYP4A11|CYP4Z1|CYP4A22	-1.77701	0	6	0	0	-4.78151	17.6442
1	-3.6464	GO:0046906	M1	1	0	GO Molecular Functions	21	tetrapyrrole binding		-3.6464	4.97352	5.0794	30198	149	326	8	2.45399	0.856904	1555|1577|1579|1594|3273|8029|199974|284541	CYP2B6|CYP3A5|CYP4A11|CYP27B1|HRG|CUBN|CYP4Z1|CYP4A22	-1.43849	0	6	0	0	-4.78151	17.6442
1	-3.14731	GO:0016705	M1	1	0	GO Molecular Functions	21	oxidoreductase activity, acting on paired donors, with incorporation or reduction of molecular oxygen		-3.14731	4.18675	4.44202	30198	177	326	8	2.45399	0.856904	1555|1577|1579|1594|5053|54790|199974|284541	CYP2B6|CYP3A5|CYP4A11|CYP27B1|PAH|TET2|CYP4Z1|CYP4A22	-1.03868	0	6	0	0	-4.78151	17.6442
1	-3.12055	GO:0008392	M1	1	0	GO Molecular Functions	21	arachidonic acid epoxygenase activity		-3.12055	16.3468	6.61202	30198	17	326	3	0.920245	0.528854	1555|1579|199974	CYP2B6|CYP4A11|CYP4Z1	-1.03758	0	6	0	0	-4.78151	17.6442
1	-3.09107	GO:0020037	M1	1	0	GO Molecular Functions	21	heme binding		-3.09107	4.66492	4.52421	30198	139	326	7	2.14724	0.80282	1555|1577|1579|1594|3273|199974|284541	CYP2B6|CYP3A5|CYP4A11|CYP27B1|HRG|CYP4Z1|CYP4A22	-1.01883	0	6	0	0	-4.78151	17.6442
1	-3.04724	GO:0016712	M1	1	0	GO Molecular Functions	21	oxidoreductase activity, acting on paired donors, with incorporation or reduction of molecular oxygen, reduced flavin or flavoprotein as one donor, and incorporation of one atom of oxygen		-3.04724	9.26319	5.46305	30198	40	326	4	1.22699	0.609722	1555|1577|1579|199974	CYP2B6|CYP3A5|CYP4A11|CYP4Z1	-0.995683	0	6	0	0	-4.78151	17.6442
1	-2.61906	GO:0070330	M1	1	0	GO Molecular Functions	21	aromatase activity		-2.61906	11.1158	5.28592	30198	25	326	3	0.920245	0.528854	1577|1579|199974	CYP3A5|CYP4A11|CYP4Z1	-0.65831	0	6	0	0	-4.78151	17.6442
1	-4.07755	GO:0015645	M1	1	0	GO Molecular Functions	21	fatty acid ligase activity		-4.07755	16.8422	7.76522	30198	22	326	4	1.22699	0.609722	11001|80221|123876|348158	SLC27A2|ACSF2|ACSM2A|ACSM2B	-1.73393	0	7	1	1	-4.07755	30.8773
1	-4.00093	GO:0031956	M1	1	0	GO Molecular Functions	21	medium-chain fatty acid-CoA ligase activity		-4.00093	30.8773	9.36476	30198	9	326	3	0.920245	0.528854	80221|123876|348158	ACSF2|ACSM2A|ACSM2B	-1.71384	0	7	0	0	-4.07755	30.8773
1	-4.00093	GO:0047760	M1	1	0	GO Molecular Functions	21	butyrate-CoA ligase activity		-4.00093	30.8773	9.36476	30198	9	326	3	0.920245	0.528854	80221|123876|348158	ACSF2|ACSM2A|ACSM2B	-1.71384	0	7	0	0	-4.07755	30.8773
1	-3.71597	GO:0016405	M1	1	0	GO Molecular Functions	21	CoA-ligase activity		-3.71597	13.7232	6.90945	30198	27	326	4	1.22699	0.609722	11001|80221|123876|348158	SLC27A2|ACSF2|ACSM2A|ACSM2B	-1.49334	0	7	0	0	-4.07755	30.8773
1	-3.47718	GO:0016878	M1	1	0	GO Molecular Functions	21	acid-thiol ligase activity		-3.47718	11.9525	6.37363	30198	31	326	4	1.22699	0.609722	11001|80221|123876|348158	SLC27A2|ACSF2|ACSM2A|ACSM2B	-1.33622	0	7	0	0	-4.07755	30.8773
1	-3.00633	GO:0016877	M1	1	0	GO Molecular Functions	21	ligase activity, forming carbon-sulfur bonds		-3.00633	9.03726	5.37978	30198	41	326	4	1.22699	0.609722	11001|80221|123876|348158	SLC27A2|ACSF2|ACSM2A|ACSM2B	-0.96476	0	7	0	0	-4.07755	30.8773
1	-3.81071	GO:0043177	M1	1	0	GO Molecular Functions	21	organic acid binding		-3.81071	5.25571	5.29136	30198	141	326	8	2.45399	0.856904	1644|2168|2731|5104|6470|10841|54577|54600	DDC|FABP1|GLDC|SERPINA5|SHMT1|FTCD|UGT1A7|UGT1A9	-1.55704	0	8	1	1	-3.81071	13.8948
1	-3.13264	GO:0005501	M1	1	0	GO Molecular Functions	21	retinoid binding		-3.13264	9.75073	5.6387	30198	38	326	4	1.22699	0.609722	5104|5950|54577|54600	SERPINA5|RBP4|UGT1A7|UGT1A9	-1.03868	0	8	0	0	-3.81071	13.8948
1	-3.13264	GO:0019840	M1	1	0	GO Molecular Functions	21	isoprenoid binding		-3.13264	9.75073	5.6387	30198	38	326	4	1.22699	0.609722	5104|5950|54577|54600	SERPINA5|RBP4|UGT1A7|UGT1A9	-1.03868	0	8	0	0	-3.81071	13.8948
1	-2.90656	GO:0001972	M1	1	0	GO Molecular Functions	21	retinoic acid binding		-2.90656	13.8948	6.02618	30198	20	326	3	0.920245	0.528854	5104|54577|54600	SERPINA5|UGT1A7|UGT1A9	-0.884298	0	8	0	0	-3.81071	13.8948
1	-2.23485	GO:0015020	M1	1	0	GO Molecular Functions	21	glucuronosyltransferase activity		-2.23485	8.1734	4.37199	30198	34	326	3	0.920245	0.528854	54577|54578|54600	UGT1A7|UGT1A6|UGT1A9	-0.335153	0	8	0	0	-3.81071	13.8948
1	-3.59195	GO:0016645	M1	1	0	GO Molecular Functions	21	oxidoreductase activity, acting on the CH-NH group of donors		-3.59195	12.7768	6.62834	30198	29	326	4	1.22699	0.609722	10157|29958|51268|58510	AASS|DMGDH|PIPOX|PRODH2	-1.39828	0	9	1	1	-3.59195	12.7768
1	-3.47718	GO:0090482	M1	1	0	GO Molecular Functions	21	vitamin transmembrane transporter activity		-3.47718	11.9525	6.37363	30198	31	326	4	1.22699	0.609722	5950|6514|9963|10560	RBP4|SLC2A2|SLC23A1|SLC19A2	-1.33622	0	10	1	1	-3.47718	11.9525
1	-2.90656	GO:0033038	M1	1	0	GO Molecular Functions	21	bitter taste receptor activity		-2.90656	13.8948	6.02618	30198	20	326	3	0.920245	0.528854	50832|50840|54429	TAS2R4|TAS2R14|TAS2R5	-0.884298	0	11	1	1	-2.90656	13.8948
1	-2.56927	GO:0008527	M1	1	0	GO Molecular Functions	21	taste receptor activity		-2.56927	10.6883	5.16286	30198	26	326	3	0.920245	0.528854	50832|50840|54429	TAS2R4|TAS2R14|TAS2R5	-0.616641	0	11	0	0	-2.90656	13.8948
1	-2.68253	GO:0016830	M1	1	0	GO Molecular Functions	21	carbon-carbon lyase activity		-2.68253	7.41055	4.73925	30198	50	326	4	1.22699	0.609722	229|1644|5105|130013	ALDOB|DDC|PCK1|ACMSD	-0.693662	0	12	1	1	-2.68253	8.1734
1	-2.23485	GO:0016831	M1	1	0	GO Molecular Functions	21	carboxy-lyase activity		-2.23485	8.1734	4.37199	30198	34	326	3	0.920245	0.528854	1644|5105|130013	DDC|PCK1|ACMSD	-0.335153	0	12	0	0	-2.68253	8.1734
1	-2.67112	GO:0042625	M1	1	0	GO Molecular Functions	21	ATPase-coupled ion transmembrane transporter activity		-2.67112	11.579	5.41616	30198	24	326	3	0.920245	0.528854	50617|127124|245972	ATP6V0A4|ATP6V1G3|ATP6V0D2	-0.693662	0	13	1	1	-2.67112	11.579
1	-2.67112	GO:0044769	M1	1	0	GO Molecular Functions	21	ATPase activity, coupled to transmembrane movement of ions, rotational mechanism		-2.67112	11.579	5.41616	30198	24	326	3	0.920245	0.528854	50617|127124|245972	ATP6V0A4|ATP6V1G3|ATP6V0D2	-0.693662	0	13	0	0	-2.67112	11.579
1	-2.67112	GO:0046961	M1	1	0	GO Molecular Functions	21	proton-transporting ATPase activity, rotational mechanism		-2.67112	11.579	5.41616	30198	24	326	3	0.920245	0.528854	50617|127124|245972	ATP6V0A4|ATP6V1G3|ATP6V0D2	-0.693662	0	13	0	0	-2.67112	11.579
1	-2.52158	GO:0009678	M1	1	0	GO Molecular Functions	21	pyrophosphate hydrolysis-driven proton transmembrane transporter activity		-2.52158	10.2924	5.04632	30198	27	326	3	0.920245	0.528854	50617|127124|245972	ATP6V0A4|ATP6V1G3|ATP6V0D2	-0.576913	0	13	0	0	-2.67112	11.579
1	-2.61906	GO:0016701	M1	1	0	GO Molecular Functions	21	oxidoreductase activity, acting on single donors with incorporation of molecular oxygen		-2.61906	11.1158	5.28592	30198	25	326	3	0.920245	0.528854	3081|3242|55586	HGD|HPD|MIOX	-0.65831	0	14	1	1	-2.61906	11.1158
1	-2.37051	GO:0004867	M1	1	0	GO Molecular Functions	21	serine-type endopeptidase inhibitor activity		-2.37051	4.72612	3.85962	30198	98	326	5	1.53374	0.68063	866|3273|5104|5276|6690	SERPINA6|HRG|SERPINA5|SERPINI2|SPINK1	-0.44891	0	15	1	1	-2.37051	4.72612
1	-2.33327	GO:0005496	M1	1	0	GO Molecular Functions	21	steroid binding		-2.33327	4.6316	3.80003	30198	100	326	5	1.53374	0.68063	345|793|866|2104|3291	APOC3|CALB1|SERPINA6|ESRRG|HSD11B2	-0.419098	0	16	1	1	-2.33327	4.6316
1	-2.22683	GO:0051087	M1	1	0	GO Molecular Functions	21	chaperone binding		-2.22683	4.36943	3.6303	30198	106	326	5	1.53374	0.68063	213|4036|5340|130872|414061	ALB|LRP2|PLG|AHSA2P|DNAJB3	-0.334193	0	17	1	1	-2.22683	4.36943
1	-2.00813	GO:0015175	M1	1	0	GO Molecular Functions	21	neutral amino acid transmembrane transporter activity		-2.00813	6.77794	3.86749	30198	41	326	3	0.920245	0.528854	11136|153201|340024	SLC7A9|SLC36A2|SLC6A19	-0.122444	0	18	1	1	-2.00813	6.77794

## Sheet: down-KEGG
_MEMBER_MyList	_LogP_MyList	GO	_PATTERN_	_RANK_	GiniIndex	Category	CategoryID	Description	PARENT_GO	LogP	Enrichment	Z-score	#TotalGeneInLibrary	#GeneInGO	#GeneInHitList	#GeneInGOAndHitList	%InGO	STDV %InGO	GeneID	Hits	Log(q-value)	EvidenceCutoff	GROUP_ID	FirstInGroupByEnrichment	FirstInGroupByLogP	BestLogPInGroup	BestEnrichmentInGroup	URL
1	-8.01587	hsa00260	M1	1	0	KEGG Pathway	24	Glycine, serine and threonine metabolism		-8.01587	18.5264	11.5872	30198	40	326	8	2.45399	0.856904	635|1610|2628|2731|6470|29958|51268|64902	BHMT|DAO|GATM|GLDC|SHMT1|DMGDH|PIPOX|AGXT2	-5.47679	0	1	1	1	-8.01587	18.5264
1	-6.77163	hsa00980	M1	1	0	KEGG Pathway	24	Metabolism of xenobiotics by cytochrome P450		-6.77163	10.6883	8.95006	30198	78	326	9	2.76074	0.907454	130|1555|1577|2938|2939|22977|54577|54578|54600	ADH6|CYP2B6|CYP3A5|GSTA1|GSTA2|AKR7A3|UGT1A7|UGT1A6|UGT1A9	-4.53359	0	2	1	1	-6.77163	12.3509
1	-5.95392	hsa00982	M1	1	0	KEGG Pathway	24	Drug metabolism - cytochrome P450		-5.95392	10.2924	8.24676	30198	72	326	8	2.45399	0.856904	130|1555|1577|2938|2939|54577|54578|54600	ADH6|CYP2B6|CYP3A5|GSTA1|GSTA2|UGT1A7|UGT1A6|UGT1A9	-3.89196	0	2	0	0	-6.77163	12.3509
1	-4.58635	hsa00983	M1	1	0	KEGG Pathway	24	Drug metabolism - other enzymes		-4.58635	8.10529	6.64771	30198	80	326	7	2.14724	0.80282	1807|2938|2939|54577|54578|54600|151531	DPYS|GSTA1|GSTA2|UGT1A7|UGT1A6|UGT1A9|UPP2	-2.64933	0	2	0	0	-6.77163	12.3509
1	-4.02568	hsa00830	M1	1	0	KEGG Pathway	24	Retinol metabolism		-4.02568	8.1734	6.18641	30198	68	326	6	1.84049	0.744431	130|1555|1577|54577|54578|54600	ADH6|CYP2B6|CYP3A5|UGT1A7|UGT1A6|UGT1A9	-2.22916	0	2	0	0	-6.77163	12.3509
1	-3.99009	hsa05204	M1	1	0	KEGG Pathway	24	Chemical carcinogenesis - DNA adducts		-3.99009	8.05495	6.12893	30198	69	326	6	1.84049	0.744431	1577|2938|2939|54577|54578|54600	CYP3A5|GSTA1|GSTA2|UGT1A7|UGT1A6|UGT1A9	-2.22916	0	2	0	0	-6.77163	12.3509
1	-3.53349	hsa00053	M1	1	0	KEGG Pathway	24	Ascorbate and aldarate metabolism		-3.53349	12.3509	6.49796	30198	30	326	4	1.22699	0.609722	54577|54578|54600|55586	UGT1A7|UGT1A6|UGT1A9|MIOX	-1.83951	0	2	0	0	-6.77163	12.3509
1	-3.38283	hsa04976	M1	1	0	KEGG Pathway	24	Bile secretion		-3.38283	6.24485	5.17652	30198	89	326	6	1.84049	0.744431	1244|8671|9376|54577|54578|54600	ABCC2|SLC4A4|SLC22A8|UGT1A7|UGT1A6|UGT1A9	-1.74684	0	2	0	0	-6.77163	12.3509
1	-3.28761	hsa00140	M1	1	0	KEGG Pathway	24	Steroid hormone biosynthesis		-3.28761	7.59278	5.38446	30198	61	326	5	1.53374	0.68063	1577|3291|54577|54578|54600	CYP3A5|HSD11B2|UGT1A7|UGT1A6|UGT1A9	-1.70371	0	2	0	0	-6.77163	12.3509
1	-2.64885	hsa05207	M1	1	0	KEGG Pathway	24	Chemical carcinogenesis - receptor activation		-2.64885	3.49554	3.80919	30198	212	326	8	2.45399	0.856904	1555|1950|2938|2939|54577|54578|54600|407026	CYP2B6|EGF|GSTA1|GSTA2|UGT1A7|UGT1A6|UGT1A9|MIR29C	-1.31389	0	2	0	0	-6.77163	12.3509
1	-2.23485	hsa00040	M1	1	0	KEGG Pathway	24	Pentose and glucuronate interconversions		-2.23485	8.1734	4.37199	30198	34	326	3	0.920245	0.528854	54577|54578|54600	UGT1A7|UGT1A6|UGT1A9	-1.01799	0	2	0	0	-6.77163	12.3509
1	-2.18766	hsa01240	M1	1	0	KEGG Pathway	24	Biosynthesis of cofactors		-2.18766	3.63262	3.41041	30198	153	326	6	1.84049	0.744431	249|3242|6470|54577|54578|54600	ALPL|HPD|SHMT1|UGT1A7|UGT1A6|UGT1A9	-1.01031	0	2	0	0	-6.77163	12.3509
1	-3.22327	hsa00350	M1	1	0	KEGG Pathway	24	Tyrosine metabolism		-3.22327	10.2924	5.82786	30198	36	326	4	1.22699	0.609722	130|1644|3081|3242	ADH6|DDC|HGD|HPD	-1.70371	0	3	1	1	-3.22327	17.3685
1	-3.20139	hsa00360	M1	1	0	KEGG Pathway	24	Phenylalanine metabolism		-3.20139	17.3685	6.84153	30198	16	326	3	0.920245	0.528854	1644|3242|5053	DDC|HPD|PAH	-1.70371	0	3	0	0	-3.22327	17.3685
1	-3.10005	hsa00010	M1	1	0	KEGG Pathway	24	Glycolysis / Gluconeogenesis		-3.10005	6.91283	5.06156	30198	67	326	5	1.53374	0.68063	130|229|2538|5105|130589	ADH6|ALDOB|G6PC1|PCK1|GALM	-1.64016	0	4	1	1	-3.10005	8.96438
1	-2.34878	hsa00052	M1	1	0	KEGG Pathway	24	Galactose metabolism		-2.34878	8.96438	4.63474	30198	31	326	3	0.920245	0.528854	2538|8972|130589	G6PC1|MGAM|GALM	-1.11073	0	4	0	0	-3.10005	8.96438
1	-2.16502	hsa00500	M1	1	0	KEGG Pathway	24	Starch and sucrose metabolism		-2.16502	7.71933	4.21411	30198	36	326	3	0.920245	0.528854	2538|8972|57733	G6PC1|MGAM|GBA3	-1.00616	0	4	0	0	-3.10005	8.96438
1	-3.04639	hsa04974	M1	1	0	KEGG Pathway	24	Protein digestion and absorption		-3.04639	5.39603	4.66865	30198	103	326	6	1.84049	0.744431	6519|7512|11136|59272|153201|340024	SLC3A1|XPNPEP2|SLC7A9|ACE2|SLC36A2|SLC6A19	-1.62126	0	5	1	1	-3.04639	5.39603
1	-2.67112	hsa04977	M1	1	0	KEGG Pathway	24	Vitamin digestion and absorption		-2.67112	11.579	5.41616	30198	24	326	3	0.920245	0.528854	8029|9963|10560	CUBN|SLC23A1|SLC19A2	-1.31389	0	6	1	1	-2.67112	11.579
1	-2.65072	hsa00330	M1	1	0	KEGG Pathway	24	Arginine and proline metabolism		-2.65072	7.26525	4.678	30198	51	326	4	1.22699	0.609722	1610|2628|58510|79814	DAO|GATM|PRODH2|AGMAT	-1.31389	0	7	1	1	-2.65072	7.26525
1	-2.52158	hsa04966	M1	1	0	KEGG Pathway	24	Collecting duct acid secretion		-2.52158	10.2924	5.04632	30198	27	326	3	0.920245	0.528854	50617|127124|245972	ATP6V0A4|ATP6V1G3|ATP6V0D2	-1.21295	0	8	1	1	-2.52158	10.2924
1	-2.39328	hsa04978	M1	1	0	KEGG Pathway	24	Mineral absorption		-2.39328	6.17546	4.19204	30198	60	326	4	1.22699	0.609722	4489|4493|4495|340024	MT1A|MT1E|MT1G|SLC6A19	-1.12921	0	9	1	1	-2.39328	6.17546
1	-2.38953	hsa00630	M1	1	0	KEGG Pathway	24	Glyoxylate and dicarboxylate metabolism		-2.38953	9.26319	4.73035	30198	30	326	3	0.920245	0.528854	2731|6470|51179	GLDC|SHMT1|HAO2	-1.12921	0	10	1	1	-2.38953	9.26319
1	-2.08042	hsa01200	M1	1	0	KEGG Pathway	24	Carbon metabolism		-2.08042	4.02747	3.39803	30198	115	326	5	1.53374	0.68063	229|2731|4329|6470|51179	ALDOB|GLDC|ALDH6A1|SHMT1|HAO2	-0.939285	0	10	0	0	-2.38953	9.26319
1	-2.19299	hsa04931	M1	1	0	KEGG Pathway	24	Insulin resistance		-2.19299	4.28851	3.57651	30198	108	326	5	1.53374	0.68063	2538|5105|6514|10891|11001	G6PC1|PCK1|SLC2A2|PPARGC1A|SLC27A2	-1.01031	0	11	1	1	-2.19299	4.94037
1	-2.05121	hsa03320	M1	1	0	KEGG Pathway	24	PPAR signaling pathway		-2.05121	4.94037	3.56925	30198	75	326	4	1.22699	0.609722	345|2168|5105|11001	APOC3|FABP1|PCK1|SLC27A2	-0.927107	0	11	0	0	-2.19299	4.94037
